# Supplementary material for: Does (mis)communication mitigate the upshot of diversity?
Source: PLoS One. 2023 Mar 24;18(3):e0283248. doi: 10.1371/journal.pone.0283248 (PMC10038257; doi:10.1371/journal.pone.0283248)
Supplement: S1 Data — (XLSX) [file pone.0283248.s003.xlsx]

## Sheet: Sheet 1 - HPData_Main
HPData_Main
[run number]	max-heur-number	RingLength	SmoothingFactor	distance-type	distribution	relay-randoms	relay-randoms-miscommunication	relay-randoms-miscommunication-fixedsize	tourn-randoms	tourn-randoms-miscommunication	tourn-randoms-miscommunication-fixedsize	relay-experts	relay-experts-miscommunication	relay-experts-miscommunication-fixedsize	tourn-experts	tourn-experts-miscommunication	tourn-experts-miscommunication-fixedsize	tourn-of-relays-randoms	tourn-of-relays-randoms-miscommunication	tourn-of-relays-randoms-miscommunication-fixedsize	tourn-of-relays-experts	tourn-of-relays-experts-miscommunication	tourn-of-relays-experts-miscommunication-fixedsize
2	5	2000	4	match	normal	69.646	67.1385	64.8965	71.971	71.948	71.9475	69.3445	66.756	64.6715	72.046	72.016	72.03	71.218	70.2815	70.7025	71.188	70.0755	70.405
4	5	2000	4	match	normal	70.5275	67.3065	66.145	72.9085	72.8865	72.885	71.143	67.84	64.7045	73.2065	73.182	73.188	72.26	71.08	71.5975	72.433	71.392	71.657
3	5	2000	4	match	normal	71.437	68.614	66.1915	73.6965	73.662	73.675	71.97	68.6755	66.4745	73.702	73.69	73.687	73.0875	71.5605	71.7075	73.012	72.2335	72.574
1	5	2000	4	match	normal	68.512	65.6265	64.502	70.8895	70.8305	70.8505	68.8005	66.0025	63.4385	71.083	71.065	71.061	69.7365	68.7355	68.953	70.6415	69.501	70.095
5	5	2000	4	match	normal	70.9965	67.921	67.9665	73.16	73.121	73.1155	71.469	68.1295	65.2345	73.4645	73.4235	73.439	72.7345	71.5005	72.1295	73.0225	72.074	72.707
6	5	2000	4	match	normal	68.495	66.1025	63.9955	71.7775	71.748	71.7615	69.402	66.2445	64.8785	71.889	71.8725	71.871	71.262	69.2955	69.315	71.4345	70.144	71.068
7	5	2000	4	match	normal	73.749	70.087	69.3175	75.5365	75.5155	75.512	73.616	69.958	67.4765	75.575	75.5585	75.559	75.281	74.094	74.947	75.254	74.132	74.773
8	5	2000	4	match	normal	71.0915	67.906	65.797	72.922	72.9015	72.9005	71.0445	67.8705	70.85	72.9345	72.903	72.9165	72.4715	71.346	72.017	72.127	71.458	71.5535
9	5	2000	4	match	normal	68.725	66.2135	65.3475	71.2735	71.227	71.235	69.4615	66.619	64.1455	71.408	71.3945	71.3825	70.9245	69.4175	69.7835	70.9525	69.8855	70.705
10	5	2000	4	match	normal	69.328	67.229	65.4215	72.454	72.415	72.4375	70.271	67.243	70.2185	72.5095	72.497	72.497	71.418	70.0225	71.162	71.8195	70.996	71.7035
11	5	2000	4	match	normal	68.6085	66.8065	65.7985	71.4635	71.44	71.439	69.081	66.7495	65.1055	71.3905	71.366	71.3775	70.592	69.2175	69.9465	70.909	69.6465	69.987
12	5	2000	4	match	normal	72.8185	69.5675	67.517	74.307	74.286	74.2885	72.512	69.6905	72.451	74.496	74.483	74.476	73.804	72.8055	73.399	73.813	73.0175	73.008
14	5	2000	4	match	normal	72.0005	70.4885	71.9855	74.1105	74.0795	74.095	72.108	70.6695	69.397	74.231	74.203	74.215	73.5575	72.7085	73.4125	73.73	72.7325	72.9925
13	5	2000	4	match	normal	71.9905	69.335	69.908	74.2915	74.253	74.257	72.8475	69.784	67.983	74.359	74.3315	74.336	73.211	72.3785	72.5065	73.856	73.0415	73.3855
15	5	2000	4	match	normal	70.5205	68.4895	66.349	73.695	73.6965	73.7005	71.6245	68.4575	66.177	74.0415	74.023	74.014	73.084	71.639	72.29	73.6015	72.451	73.249
16	5	2000	4	match	normal	67.8465	64.261	67.771	70.089	70.0585	70.063	68.123	64.8035	62.4785	70.284	70.2645	70.265	69.5875	68.779	68.892	69.3875	68.519	69.0195
17	5	2000	4	match	normal	70.94	67.7175	66.025	72.772	72.732	72.739	71.003	67.804	65.9805	73.1115	73.082	73.072	72.2485	71.433	71.6525	72.7275	71.507	72.03
18	5	2000	4	match	normal	72.602	69.3715	66.991	74.849	74.8205	74.827	72.8765	69.5305	67.1075	74.8265	74.8	74.803	74.39	73.0735	73.825	74.4155	73.461	73.989
19	5	2000	4	match	normal	70.9865	67.915	67.1095	73.6175	73.5745	73.582	71.3245	67.862	64.7615	73.6295	73.6075	73.601	73.0195	71.9315	72.258	73.2285	71.839	72.417
20	5	2000	4	match	normal	70.481	67.6905	64.875	73.35	73.3145	73.3285	71.6255	68.4595	66.0295	73.3455	73.3175	73.322	72.396	71.1515	71.8985	73.025	72.1275	72.48
21	5	2000	4	match	normal	72.6075	69.5615	69.2695	74.1605	74.1335	74.093	72.1345	69.8875	67.9315	74.382	74.3605	74.358	73.566	72.481	72.8445	73.8955	72.5945	73.2485
22	5	2000	4	match	normal	73.0455	68.4895	72.8465	75.036	75.01	75.0145	73.4015	68.653	65.2895	75.038	75.02	75.019	74.724	73.737	74.261	74.658	73.7695	74.4785
23	5	2000	4	match	normal	69.9645	65.693	62.9325	71.902	71.882	71.8815	69.811	65.882	69.6425	71.94	71.9245	71.916	71.402	70.0385	70.7765	71.28	70.303	70.4045
24	5	2000	4	match	normal	72.2715	69.307	67.1165	74.4985	74.4645	74.481	72.319	69.6025	67.207	74.6035	74.578	74.5865	73.847	72.757	73.3915	73.7935	72.8155	73.461
25	5	2000	4	match	normal	71.656	68.4145	67.125	73.6455	73.6155	73.6175	71.999	68.402	66.184	73.6545	73.6325	73.64	73.1485	72.01	72.5795	73.2765	72.2965	72.8735
26	5	2000	4	match	normal	71.6765	67.923	65.9285	73.8055	73.7835	73.789	71.7105	68.2875	65.209	73.912	73.8915	73.8965	72.6035	71.6105	71.577	73.522	72.3755	73.003
27	5	2000	4	match	normal	69.688	66.335	64.569	72.4685	72.438	72.4445	70.1085	67.056	63.299	72.687	72.6665	72.6645	71.976	70.549	71.4855	72.298	70.6645	71.948
28	5	2000	4	match	normal	70.1745	66.666	63.5995	72.6605	72.64	72.645	70.9195	67.156	63.9845	72.758	72.745	72.7445	72.085	70.7965	70.846	72.464	71.473	72.0085
29	5	2000	4	match	normal	70.6995	68.015	70.176	72.526	72.4925	72.499	70.535	67.7765	66.0745	72.5855	72.558	72.5515	72.0715	71.103	71.2685	72.103	71.1445	71.4835
30	5	2000	4	match	normal	71.3955	68.1455	65.6035	72.891	72.8655	72.8715	71.338	68.365	66.022	72.842	72.822	72.83	72.171	71.2275	71.733	72.662	71.4905	72.162
31	5	2000	4	match	normal	69.9695	66.474	64.4385	72.2285	72.212	72.217	70.322	66.772	64.745	72.3315	72.3135	72.316	71.945	70.679	71.4275	71.541	70.6645	71.0635
32	5	2000	4	match	normal	67.154	64.028	61.474	69.1905	69.169	69.171	67.287	63.7495	62.681	69.124	69.102	69.1095	68.48	67.4615	67.3095	68.4875	67.648	67.9995
33	5	2000	4	match	normal	72.384	68.3075	71.603	73.9805	73.964	73.955	71.8815	68.3235	66.9	74.148	74.1305	74.1235	73.5905	72.5785	72.793	73.2545	72.3175	72.932
34	5	2000	4	match	normal	68.8055	66.8165	66.491	71.342	71.2965	71.2985	69.9185	66.99	64.813	71.429	71.409	71.405	70.9165	69.6445	70.0425	71.028	70.1765	70.5795
35	5	2000	4	match	normal	70.3535	66.9795	65.8595	72.278	72.2465	72.249	70.521	67.1295	64.1755	72.419	72.396	72.398	71.4725	70.5595	70.8115	71.9825	70.9445	71.4405
37	5	2000	4	match	normal	71.4925	68.9175	67.286	73.8075	73.7755	73.79	71.8285	68.8745	65.861	73.9815	73.961	73.9605	73.1565	71.94	71.9125	73.5715	72.273	72.933
36	5	2000	4	match	normal	71.518	67.339	63.881	72.93	72.912	72.911	70.907	67.0845	63.6545	72.988	72.974	72.9695	72.5005	71.3765	71.604	72.149	71.3495	71.854
38	5	2000	4	match	normal	71.1025	68.905	68.0745	73.661	73.6315	73.633	71.5485	68.9935	67.8335	73.6295	73.6085	73.6015	73.164	71.9965	72.4885	72.7115	72.0075	72.4635
39	5	2000	4	match	normal	69.623	66.7565	64.825	71.9015	71.8695	71.8835	70.1815	67.1575	70.2065	71.991	71.976	71.9785	71.4735	70.28	71.2115	71.585	70.677	70.7405
40	5	2000	4	match	normal	71.9355	67.4425	65.1015	73.9165	73.8925	73.899	71.963	67.918	64.3295	74.07	74.047	74.0465	73.184	72.218	72.6775	73.659	72.4855	72.9465
42	5	2000	4	match	normal	69.317	65.828	64.087	71.458	71.44	71.446	69.3955	65.891	64.0265	71.611	71.594	71.593	70.589	69.537	69.8215	70.6465	69.758	70.0995
41	5	2000	4	match	normal	70.2335	67.6135	64.6135	72.5565	72.5375	72.5415	70.939	67.3455	65.303	72.639	72.622	72.6275	72.194	70.833	71.8005	72.204	71.256	71.7015
43	5	2000	4	match	normal	71.3725	68.293	66.3375	73.669	73.647	73.6445	71.611	68.4915	66.187	73.7025	73.685	73.69	73.312	71.57	71.8175	73.3345	72.2865	73.059
44	5	2000	4	match	normal	68.465	64.786	63.6385	70.8725	70.8635	70.851	68.744	65.0035	62.3545	70.882	70.8645	70.861	70.488	68.8865	69.1555	70.601	69.251	69.9915
45	5	2000	4	match	normal	71.8705	68.814	66.5775	73.3125	73.292	73.2935	71.521	68.7575	67.3505	73.472	73.439	73.45	73.0185	72.1885	72.596	72.6475	71.7035	72.3285
46	5	2000	4	match	normal	70.49	67.5455	66.6545	72.8055	72.7585	72.767	71.0415	68.022	66.152	73.0665	73.0355	73.045	71.8915	70.912	71.435	72.61	71.525	72.253
47	5	2000	4	match	normal	71.092	68.124	65.9775	73.1585	73.152	73.147	70.9235	68.1885	70.732	73.5595	73.5385	73.5445	72.8315	71.5835	72.099	72.89	71.839	72.7335
48	5	2000	4	match	normal	70.2795	67.195	64.8725	71.826	71.8045	71.807	70.274	67.264	70.0995	71.9245	71.8965	71.904	71.322	70.2645	70.4365	71.456	70.6735	70.5625
49	5	2000	4	match	normal	73.726	70.0495	66.757	75.5735	75.541	75.5425	73.9145	69.7855	66.804	75.869	75.8415	75.855	74.985	74.0355	74.519	75.3815	74.4255	75.0185
50	5	2000	4	match	normal	70.3275	66.8795	66.259	71.8535	71.807	71.8065	70.085	67.3195	64.886	71.9295	71.899	71.9015	71.3445	70.4675	70.339	71.5805	70.6355	71.0605
51	5	2000	4	match	poisson	71.494	62.9675	68.418	73.387	72.826	73.071	71.5885	62.28	66.9905	73.348	73.0215	73.1595	72.801	71.535	72.481	72.9775	71.6865	72.5305
52	5	2000	4	match	poisson	69.3575	58.718	64.3885	71.0485	70.532	70.7675	69.411	57.692	63.271	71.18	70.8425	71.026	70.639	68.6785	69.2355	70.6055	69.314	70.1455
53	5	2000	4	match	poisson	70.0865	61.0885	65.321	71.582	71.25	71.4095	70.2845	61.097	66.044	72.1505	71.8175	72.0215	71.2875	69.319	70.0375	71.393	70.17	70.8335
54	5	2000	4	match	poisson	71.251	60.419	65.2175	73.622	73.177	73.394	71.45	60.3	65.874	73.631	73.2355	73.445	73.0675	71.0825	72.023	73.2305	71.485	72.4915
55	5	2000	4	match	poisson	68.787	60.0855	63.825	70.659	70.2655	70.423	68.787	60.038	63.7595	70.933	70.519	70.6805	70.2695	68.3975	69.1655	70.1155	68.6585	69.6895
56	5	2000	4	match	poisson	70.5005	59.435	65.9765	72.2405	71.8225	72.0105	70.836	60.0955	65.9765	72.2695	71.8695	72.0935	71.891	70.2515	71.143	71.952	70.651	71.785
57	5	2000	4	match	poisson	72.959	62.496	68.3605	74.9715	74.477	74.7035	73.2455	61.7255	67.3435	75.015	74.663	74.866	74.162	72.711	72.8575	74.67	73.2265	73.9745
58	5	2000	4	match	poisson	69.402	58.8815	63.4355	71.3505	71.0425	71.1835	69.359	59.8745	64.3205	71.277	70.9215	71.071	70.777	69.3585	70.29	70.9315	69.105	70.565
59	5	2000	4	match	poisson	72.8195	61.4305	72.655	74.6135	74.292	74.4515	72.69	61.256	67.1315	74.63	74.3375	74.482	74.0795	72.574	73.956	74.254	72.744	73.724
60	5	2000	4	match	poisson	70.1185	60.4085	69.167	71.467	71.0875	71.2985	69.8935	60.39	65.1505	71.789	71.448	71.5875	71.218	69.7195	70.9975	71.168	69.595	70.5615
61	5	2000	4	match	poisson	70.9325	61.49	65.7885	73.2985	72.7445	73.0355	71.7465	61.3525	65.408	73.355	73.057	73.2295	72.451	70.6935	71.638	72.9905	71.7165	72.552
62	5	2000	4	match	poisson	67.579	56.88	62.0445	70.0395	69.581	69.7465	67.8535	56.4975	60.982	70.346	70.005	70.1605	69.322	67.181	68.6895	69.9545	67.938	69.3595
63	5	2000	4	match	poisson	68.509	60.5135	65.026	71.017	70.368	70.6745	69.3515	60.088	64.3885	71.1935	70.893	71.042	70.0255	68.5845	69.016	70.737	69.324	70.1225
64	5	2000	4	match	poisson	70.505	60.762	65.0115	72.3035	71.956	72.125	70.775	61.474	65.2775	72.5045	72.178	72.339	71.953	70.483	71.666	71.9865	70.6615	71.703
65	5	2000	4	match	poisson	72.532	61.9435	72.4145	74.824	74.4235	74.6355	72.436	62.2375	66.3815	74.794	74.461	74.617	74.1615	72.482	73.8145	73.959	72.48	73.575
67	5	2000	4	match	poisson	70.012	61.8515	67.935	72.5495	71.9305	72.155	70.6595	62.08	64.5735	72.838	72.51	72.612	72.2985	70.2325	71.4225	72.338	70.7445	71.524
66	5	2000	4	match	poisson	71.629	60.1105	66.6835	74.091	73.477	73.778	72.296	61.49	64.8645	74.133	73.8965	73.951	73.4945	71.517	72.935	73.5555	72.134	73.384
68	5	2000	4	match	poisson	68.7825	59.3345	64.4455	71.0795	70.718	70.871	69.3025	59.39	69.1985	71.1495	70.8375	71.01	70.2375	68.7135	69.6815	70.588	69.1075	69.8145
69	5	2000	4	match	poisson	73.648	64.8265	69.107	75.357	75.0375	75.1895	73.518	65.1505	69.918	75.5305	75.2105	75.3505	74.808	73.35	74.1375	74.9	73.49	74.3355
70	5	2000	4	match	poisson	69.744	59.492	64.8295	71.647	71.2545	71.4195	69.744	58.8195	64.708	71.833	71.433	71.611	71.3495	69.528	70.8985	70.5065	69.691	70.2725
71	5	2000	4	match	poisson	71.5405	63.14	68.37	73.324	72.905	73.062	71.347	63.281	66.9695	73.9395	73.6205	73.7585	72.419	71.2005	72.314	72.7055	71.5075	72.3835
72	5	2000	4	match	poisson	71.414	61.9695	67.0965	73.9475	73.3355	73.6455	71.9215	61.1205	66.3185	73.94	73.572	73.7155	73.652	71.503	72.4175	73.4255	71.8935	72.931
73	5	2000	4	match	poisson	68.1485	58.3145	64.061	69.6685	69.313	69.4665	67.9435	58.545	64.001	70.159	69.808	69.9595	69.2145	67.784	68.7445	69.429	68.0125	68.806
74	5	2000	4	match	poisson	69.7965	60.4695	63.323	72.2835	71.894	72.0575	69.7785	60.3465	69.464	72.262	71.917	72.0065	71.917	69.7435	70.971	71.611	69.8115	70.566
76	5	2000	4	match	poisson	71.445	62.3455	67.569	73.763	73.1615	73.396	71.816	62.051	66.745	73.701	73.3795	73.552	72.931	71.113	71.86	73.2175	71.6155	72.776
75	5	2000	4	match	poisson	72.9095	64.2265	68.92	75.1905	74.566	74.824	73.244	64.2795	68.4315	75.3425	75.002	75.125	74.8155	73.1085	74.165	74.8045	73.206	74.4865
77	5	2000	4	match	poisson	68.586	59.0055	62.603	70.993	70.5145	70.754	69.047	58.96	63.12	71.043	70.655	70.8	70.4695	68.8425	69.954	70.743	68.8375	70.1595
78	5	2000	4	match	poisson	68.9695	59.351	64.8835	71.2195	70.5635	70.8955	69.6385	59.184	63.65	71.2645	70.944	71.082	70.699	68.7885	69.415	70.9715	69.422	70.5495
79	5	2000	4	match	poisson	71.471	63.0095	67.4045	74.5105	74.0655	74.2065	72.083	62.316	66.6355	74.6185	74.316	74.451	73.7875	71.4345	72.502	73.3915	72.041	72.6895
80	5	2000	4	match	poisson	68.834	60.5175	65.5165	71.895	71.3405	71.5815	69.2895	61.8605	64.85	71.954	71.584	71.7285	71.2035	69.1265	70.1865	71.4205	69.3145	70.5335
81	5	2000	4	match	poisson	69.8045	57.8465	63.5365	72.2525	71.9375	72.1075	69.8165	58.2795	62.974	72.445	72.1085	72.275	71.475	69.342	71.0605	71.675	69.9085	71.1425
83	5	2000	4	match	poisson	70.5435	59.976	67.6915	72.2995	71.7995	71.976	70.6125	59.988	66.0195	72.4475	72.1095	72.267	71.6295	70.0745	70.3775	72.2255	70.6225	71.5845
82	5	2000	4	match	poisson	72.6055	62.4815	67.866	74.254	74.0115	74.106	72.325	62.206	72.1975	74.439	74.11	74.261	73.7125	72.1675	73.272	74.0595	72.263	73.179
84	5	2000	4	match	poisson	72.1455	63.214	70.287	75.653	75.0815	75.254	73.0685	63.7145	68.3775	75.5055	75.1185	75.272	75.031	72.5025	72.72	75.0105	72.829	73.947
85	5	2000	4	match	poisson	70.4905	60.135	65.0705	72.326	71.9225	72.168	70.344	60.06	64.335	72.818	72.4265	72.669	71.359	70.248	71.182	71.899	70.319	71.582
86	5	2000	4	match	poisson	71.3415	61.8625	66.5655	73.7205	73.1345	73.404	72.095	62.2225	65.849	73.779	73.483	73.603	72.9505	71.224	72.0885	72.974	72.1995	72.7545
87	5	2000	4	match	poisson	72.383	62.981	68.9035	74.978	74.4645	74.6485	72.708	63.327	67.8545	75.159	74.8455	74.967	74.835	72.466	73.1145	74.7625	72.7165	73.935
88	5	2000	4	match	poisson	69.892	60.9445	65.201	72.6385	72.0495	72.3225	70.6035	61.018	65.6675	72.663	72.3505	72.4975	71.519	70.097	71.287	72.2885	70.5805	71.6575
89	5	2000	4	match	poisson	72.037	63.8135	68.7445	73.61	73.0815	73.3255	72.14	63.5025	67.484	73.7585	73.4325	73.603	73.1275	71.675	71.9585	73.368	72.144	73.191
90	5	2000	4	match	poisson	70.702	60.4525	66.45	72.5865	72.0645	72.3145	70.7815	60.5425	64.8385	72.671	72.35	72.502	72.1755	70.8795	71.9235	71.9475	70.817	71.587
91	5	2000	4	match	poisson	72.235	61.7805	67.921	74.2035	73.6455	73.911	72.4985	62.1325	72.4045	74.2565	73.949	74.0825	73.75	72.0495	72.6935	73.994	72.4765	73.1605
92	5	2000	4	match	poisson	69.838	60.775	66.247	72.2575	71.7425	71.9275	70.128	60.9295	70.045	72.367	72.0525	72.154	71.739	69.8615	70.8415	71.9015	69.946	71.668
93	5	2000	4	match	poisson	71.5335	59.77	66.093	73.2095	72.7775	72.9795	71.6015	60.6335	66.589	73.469	73.101	73.2595	72.441	70.9955	71.71	72.661	71.735	72.3105
94	5	2000	4	match	poisson	71.278	61.716	68.2505	73.144	72.651	72.8835	71.471	62.0755	66.732	73.1265	72.838	72.9625	72.5775	70.8345	72.2205	72.7585	71.4355	72.496
95	5	2000	4	match	poisson	72.946	62.8415	69.5075	74.5125	74.0545	74.249	72.7215	63.125	68.184	74.553	74.161	74.3495	73.7555	72.516	73.399	74.296	72.7695	73.6195
96	5	2000	4	match	poisson	66.1115	55.509	60.9605	68.0205	67.739	67.8875	66.0435	55.2355	60.766	68.327	68.012	68.14	67.268	65.582	67.159	67.535	65.8605	66.998
97	5	2000	4	match	poisson	68.432	59.0575	63.1365	70.9375	70.417	70.662	68.761	58.425	63.2605	71.1135	70.764	70.892	70.4485	68.5295	69.259	70.568	68.697	69.747
98	5	2000	4	match	poisson	71.7245	60.5205	71.278	73.2015	72.874	73.0155	71.552	60.7975	67.125	73.3095	73.022	73.139	72.6995	71.206	72.004	72.903	71.7245	72.8225
99	5	2000	4	match	poisson	71.3815	61.4095	65.7985	73.1735	72.7765	72.9195	71.38	60.913	71.2425	73.324	72.8885	73.098	72.1855	71.196	72.036	72.928	71.2725	72.787
101	5	2000	4	match	exponential	68.5015	58.8465	62.851	70.929	68.77	70.311	68.5855	59.1365	63.8155	70.893	69.171	70.3245	70.4105	68.3435	69.525	70.3445	68.579	69.6985
102	5	2000	4	match	exponential	68.218	56.509	67.819	70.32	68.2595	69.6545	68.1025	56.4035	64.788	70.6	68.7435	70.016	69.6375	67.8115	68.55	69.6745	68.1435	69.2475
103	5	2000	4	match	exponential	68.1265	61.2865	65.1695	70.585	68.022	69.6015	68.4705	61.3635	64.254	70.603	68.822	70.034	69.8515	67.903	68.4585	69.9295	68.2905	69.2395
100	5	2000	4	match	poisson	72.3985	63.687	68.233	74.473	74.0255	74.177	72.4655	63.321	67.2115	74.4975	74.208	74.327	73.8805	72.502	73.432	73.8735	72.7065	73.109
104	5	2000	4	match	exponential	70.0245	60.5275	65.3195	71.6435	69.7075	71.0065	70.2185	60.0715	64.9905	71.8055	70.533	71.3645	70.966	69.414	70.8175	71.31	70.1195	70.8365
105	5	2000	4	match	exponential	70.1995	61.3385	65.4325	72.379	70.1335	71.483	70.7135	61.4625	64.2655	72.624	71.1395	71.955	72.2475	70.3655	70.956	72.3325	70.6105	71.8335
106	5	2000	4	match	exponential	72.513	62.0735	67.924	74.3425	72.251	73.749	72.2355	62.287	67.543	74.3465	73.082	73.7865	73.746	71.787	72.6235	73.8025	72.3425	73.314
107	5	2000	4	match	exponential	71.0275	64.403	66.9405	72.8005	70.923	72.0345	70.91	64.2245	65.113	72.729	71.424	72.1185	72.382	70.4855	71.5115	72.2995	70.6755	71.8895
108	5	2000	4	match	exponential	72.694	60.038	65.5425	74.728	73.1345	74.1215	73.121	60.634	72.922	74.8125	73.5385	74.3635	74.413	72.8205	73.5975	74.362	73.026	73.5165
109	5	2000	4	match	exponential	69.902	61.318	64.1355	71.7785	69.9585	70.901	69.952	61.433	64.112	72.0325	70.673	71.6035	71.2335	69.535	70.4675	71.1305	69.8035	70.4705
110	5	2000	4	match	exponential	69.9825	61.6745	65.366	72.6385	70.093	71.562	70.443	61.764	64.2165	72.7295	70.926	72.124	71.2985	69.8875	70.8365	72.346	70.6285	71.578
111	5	2000	4	match	exponential	70.651	63.3155	66.823	72.7835	70.991	72.113	70.942	63.0435	65.6715	72.776	71.2165	72.2625	72.388	70.795	71.676	72.3895	70.6905	71.727
112	5	2000	4	match	exponential	72.71	63.166	68.4185	74.1765	71.96	73.668	71.9275	62.5725	67.1355	74.4515	72.5835	73.7095	73.8295	72.212	73.409	73.9805	72.2975	73.522
113	5	2000	4	match	exponential	70.402	60.4535	66.191	71.9345	69.7395	71.319	70.1	61.513	65.5695	72.124	70.6095	71.595	71.22	69.741	70.818	71.752	70.19	71.5425
114	5	2000	4	match	exponential	69.0845	58.491	65.92	71.356	69.2375	70.4605	69.5945	58.204	64.435	71.6795	70.231	71.1015	71.019	68.8825	69.802	70.9375	69.557	70.468
115	5	2000	4	match	exponential	68.19	56.0475	62.2555	70.0555	68.4865	69.4585	67.9675	56.5395	62.1715	70.1755	68.6075	69.4845	69.6485	68.3165	69.2255	69.9295	68.0275	69.277
116	5	2000	4	match	exponential	68.8445	56.127	63.4985	70.8655	68.9755	70.1995	69.084	55.06	63.2055	70.8315	69.3225	70.355	70.587	68.365	69.288	70.254	68.841	69.819
117	5	2000	4	match	exponential	71.57	60.962	64.904	73.4145	71.6025	72.868	71.519	59.7015	64.74	73.4415	71.9205	72.9125	73.1475	71.824	72.772	73.2755	71.517	72.9045
118	5	2000	4	match	exponential	68.94	61.561	63.2325	70.3045	68.8255	69.7115	68.562	61.616	62.9735	70.5685	69.101	70.063	69.9995	68.676	69.492	70.1325	68.5015	69.62
119	5	2000	4	match	exponential	70.304	63.3365	66.4325	72.0185	70.365	71.345	70.3735	63.4735	64.891	72.5055	70.8315	71.9655	71.6625	70.538	71.2225	71.8995	70.318	71.3595
120	5	2000	4	match	exponential	70.001	57.847	66.1595	72.8545	70.0945	71.8325	70.3695	58.531	70.2665	73.042	71.05	72.365	71.112	69.9225	70.7405	72.1735	70.313	71.2855
121	5	2000	4	match	exponential	72.0735	58.249	67.2745	73.6935	71.6345	72.91	71.6425	57.723	66.3665	73.719	72.172	73.1725	72.738	71.3765	71.262	73.3485	71.673	72.766
122	5	2000	4	match	exponential	69.503	58.044	63.9385	71.6325	69.47	71.0645	69.6425	59.015	63.4795	71.6225	70.0905	71.072	71.0775	69.251	69.6755	71.258	69.857	70.714
124	5	2000	4	match	exponential	68.296	57.354	63.4465	70.7385	68.351	69.989	68.531	57.64	62.9045	70.801	69.0895	70.2695	70.147	68.1735	68.9985	69.628	68.3565	69.0885
123	5	2000	4	match	exponential	69.781	62.811	66.2075	71.9625	69.644	71.1595	69.9445	63.397	64.796	71.938	70.261	71.4545	71.427	69.6295	70.3575	71.43	69.7155	70.8095
125	5	2000	4	match	exponential	68.0995	58.2015	63.4955	70.9525	68.6765	70.1405	68.7975	58.391	62.9025	71.0415	69.346	70.4735	69.646	67.652	68.8775	70.1015	68.5955	69.6105
126	5	2000	4	match	exponential	71.089	59.5795	64.3275	72.915	70.9995	72.4455	70.697	59.6035	63.8415	72.983	71.3845	72.339	72.415	70.3635	70.5925	72.578	70.8145	72.0315
127	5	2000	4	match	exponential	67.204	59.082	62.995	68.963	67.3225	68.1945	67.488	59.412	62.18	69.063	67.798	68.655	68.5835	66.905	68.1945	68.6075	67.5925	68.233
128	5	2000	4	match	exponential	67.651	58.317	67.3935	69.382	67.17	68.854	67.361	58.465	62.5215	69.3315	67.8615	68.731	68.861	67.1195	68.123	69.004	67.415	68.588
129	5	2000	4	match	exponential	70.7725	58.2755	68.8365	73.3805	70.3305	72.506	70.774	57.8215	64.374	73.37	71.279	72.6295	72.0095	70.1695	71.8265	72.1975	70.8175	71.674
130	5	2000	4	match	exponential	70.691	57.203	65.849	73.74	71.424	72.634	71.556	55.864	65.636	73.918	71.961	73.2905	73.235	71.036	72.629	73.0945	71.3875	72.309
131	5	2000	4	match	exponential	69.883	60.642	64.4385	72.278	70.1815	71.512	70.5155	59.8215	70.4715	72.3445	70.6975	71.869	71.5185	70.161	70.9845	71.6335	70.6025	70.8085
132	5	2000	4	match	exponential	74.7735	57.9605	68.6035	76.498	74.497	75.8355	74.643	59.6215	74.6095	76.498	75.1055	75.986	75.665	74.17	74.7845	75.44	74.5635	74.916
133	5	2000	4	match	exponential	71.8995	63.5175	71.2785	72.942	71.3975	72.373	71.508	63.392	65.8045	73.089	71.9935	72.5325	72.709	71.679	72.192	72.745	71.5115	72.35
134	5	2000	4	match	exponential	71.822	64.12	67.7075	73.8955	72.282	73.4395	71.788	64.4785	67.8875	74.0225	72.4975	73.377	73.369	71.8435	73.027	73.638	72.01	73.2505
135	5	2000	4	match	exponential	69.8815	62.7715	65.53	72.333	69.764	71.441	70.482	62.908	70.427	72.681	70.8285	72.1295	71.67	69.348	70.282	71.7345	70.2835	70.9925
137	5	2000	4	match	exponential	68.4405	59.4295	63.6915	70.5245	68.4915	69.8485	68.749	58.8415	68.738	70.527	69.0895	70.1235	69.625	68.078	68.56	70.135	68.665	69.312
136	5	2000	4	match	exponential	71.454	60.9805	65.612	73.0575	71.007	72.5255	71.4915	60.3745	65.7475	73.196	71.7955	72.8015	72.697	71.24	71.839	72.3135	71.3905	72.043
138	5	2000	4	match	exponential	69.32	57.4295	69.1005	71.0545	69.0055	70.5345	69.108	57.7855	63.0205	71.13	69.562	70.5385	70.516	68.646	70.279	69.8075	69.0895	69.554
139	5	2000	4	match	exponential	69.5725	59.316	65.089	71.518	69.6705	70.897	69.5725	59.857	65.0055	71.852	70.1125	71.251	70.9585	69.392	70.791	70.7715	69.574	70.424
140	5	2000	4	match	exponential	71.346	58.569	65.201	73.139	71.351	72.4555	71.2385	58.3055	65.353	73.094	71.662	72.6685	72.676	70.838	71.5075	72.77	71.2705	72.3685
141	5	2000	4	match	exponential	69.698	60.309	64.7375	70.889	69.189	70.396	69.3575	59.7895	64.843	71.018	69.6935	70.499	70.662	69.5235	70.335	70.703	69.46	70.61
142	5	2000	4	match	exponential	70.44	59.6425	63.0625	72.095	70.438	71.4595	70.239	60.1945	62.909	72.15	70.764	71.5835	71.819	70.2785	71.2565	71.9275	70.2825	71.6445
143	5	2000	4	match	exponential	71.9315	61.9595	66.3915	74.3455	72.362	73.637	72.036	62.638	72.0175	74.4265	72.7	73.923	73.7975	72.053	72.965	73.7115	72.004	72.6865
144	5	2000	4	match	exponential	72.5805	62.3095	67.981	74.732	73.0825	74.176	72.974	62.4425	68.378	74.9835	73.419	74.3445	73.1195	72.3	72.3665	74.441	72.915	73.8045
145	5	2000	4	match	exponential	69.7275	59.753	64.736	71.4345	69.218	70.777	69.4005	59.039	64.3485	71.535	70.0475	70.9155	70.883	69.0255	70.407	70.977	69.4985	70.374
146	5	2000	4	match	exponential	71.0275	63.671	65.0045	73.2935	70.895	72.621	71.215	63.4395	64.164	73.566	71.833	72.885	72.6905	70.8455	71.8515	73	71.2925	72.266
147	5	2000	4	match	exponential	71.1635	60.0635	65.4405	73.206	71.346	72.6525	71.5445	60.5805	65.72	73.314	71.743	72.639	72.693	71.198	72.2215	73.0005	71.3535	72.4225
148	5	2000	4	match	exponential	72.1155	64.4085	68.314	74.4795	72.061	73.6035	72.9415	64.416	72.8355	74.6845	73.2405	74.1735	73.432	72.121	72.9065	73.9705	72.59	73.2355
150	5	2000	4	match	exponential	72.101	61.291	68.036	73.9775	71.721	73.244	72.552	61.6585	66.4195	74.124	73.015	73.617	73.552	72.2685	72.185	73.821	72.6105	73.4195
149	5	2000	4	match	exponential	70.066	58.5815	65.801	72.083	69.808	71.167	70.4	57.8625	66.063	72.185	70.5905	71.6055	71.5315	70.049	70.9045	71.876	70.254	71.19
151	5	2000	4	hamming	normal	70.75	65.872	59.3265	73.526	73.4115	73.4195	71.134	65.6615	58.9535	73.448	73.375	73.4	73.0395	71.6055	72.0385	72.7335	71.623	71.6225
152	5	2000	4	hamming	normal	70.6805	65.0335	58.6425	73.0435	72.957	72.9705	71.037	65.2005	70.1235	73.204	73.1625	73.1535	72.549	71.1035	71.2985	72.7715	71.85	72.608
153	5	2000	4	hamming	normal	72.0295	67.496	64.2675	73.8715	73.7585	73.7905	71.86	66.9095	63.629	73.954	73.896	73.904	73.6	72.281	72.151	73.4515	72.3395	72.2785
155	5	2000	4	hamming	normal	71.9695	67.281	63.269	73.652	73.554	73.5615	71.635	67.2245	62.577	73.7775	73.706	73.6825	73.229	71.7965	71.456	73.178	72.169	72.081
154	5	2000	4	hamming	normal	70.977	65.243	58.1045	73.557	73.4795	73.5065	71.0695	65.2515	64.2325	73.469	73.4225	73.432	72.6935	70.881	71.346	72.87	71.411	71.795
156	5	2000	4	hamming	normal	72.258	66.839	62.8055	73.6475	73.5865	73.589	72.0615	66.8525	60.078	73.653	73.5825	73.591	73.3675	72.3455	72.1995	73.4105	72.1585	71.86
157	5	2000	4	hamming	normal	73.3485	67.032	64.754	74.6945	74.637	74.6295	73.1065	67.1955	61.1175	74.825	74.768	74.7725	74.476	73.394	73.1865	74.572	73.6045	74.1515
158	5	2000	4	hamming	normal	71.7405	66.844	60.6145	73.777	73.69	73.7025	71.863	66.758	59.7175	73.7195	73.65	73.6265	73.461	72.0915	72.2795	73.3315	72.1715	72.1715
159	5	2000	4	hamming	normal	69.975	65.619	64.409	71.468	71.3575	71.417	69.7615	65.368	60.737	71.608	71.539	71.5365	70.804	69.9325	69.8155	70.9845	70.1455	70.188
160	5	2000	4	hamming	normal	69.997	65.3595	61.8035	71.4325	71.354	71.3515	69.788	64.8385	60.347	71.5695	71.505	71.489	70.813	69.973	69.8825	70.936	70.131	69.8655
161	5	2000	4	hamming	normal	73.4475	68.134	67.4705	75.617	75.543	75.548	73.833	67.1685	66.733	75.8855	75.812	75.829	75.1185	73.9405	74.4165	75.5935	74.4155	75.091
162	5	2000	4	hamming	normal	68.3015	62.9315	57.6095	70.354	70.264	70.27	68.477	62.5495	61.177	70.46	70.383	70.365	70.0445	68.3685	68.292	70.2295	68.659	68.4635
163	5	2000	4	hamming	normal	72.5455	68.1105	61.787	74.68	74.604	74.619	73.0525	67.738	62.6225	74.8365	74.781	74.763	74.3945	72.978	72.7365	74.2815	73.1285	73.188
164	5	2000	4	hamming	normal	69.831	65.139	63.6605	72.1485	72.0865	72.0905	70.0005	65.507	63.6065	72.244	72.197	72.192	71.5275	70.1145	70.177	71.7255	70.4175	70.754
165	5	2000	4	hamming	normal	71.3525	65.797	60.767	73.319	73.2295	73.2655	71.376	65.0905	57.5955	73.435	73.368	73.395	72.8565	71.403	71.588	73.0145	71.5585	71.6075
166	5	2000	4	hamming	normal	71.4955	64.846	54.712	73.4985	73.4255	73.444	71.708	64.393	71.542	73.5505	73.4875	73.504	72.8905	71.536	71.4515	72.934	71.8365	71.8075
167	5	2000	4	hamming	normal	71.1045	65.891	64.811	73.167	73.0975	73.1055	71.2695	66.1965	62.2905	73.5555	73.4675	73.459	72.3935	71.141	71.0185	73.1	71.5915	71.5355
168	5	2000	4	hamming	normal	70.2795	65.8895	70.195	72.4875	72.416	72.432	70.603	65.2505	60.695	72.541	72.481	72.4835	71.997	70.917	71.5415	72.041	70.807	71.2575
169	5	2000	4	hamming	normal	70.208	64.5215	63.484	72.4385	72.383	72.405	70.231	64.2605	64.1825	72.4835	72.4375	72.4365	71.93	70.428	70.255	72.1055	70.621	71.0005
170	5	2000	4	hamming	normal	70.899	65.9265	66.028	72.5455	72.454	72.476	70.679	65.126	58.7145	72.7815	72.7265	72.7185	72.088	71.12	71.836	71.931	70.964	71.141
172	5	2000	4	hamming	normal	70.838	66.4965	61.173	73.076	73.0005	72.9995	71.247	66.745	59.383	73.131	73.0745	73.091	72.752	70.9895	70.111	72.4795	71.383	71.2985
171	5	2000	4	hamming	normal	68.545	64.4	62.8025	70.822	70.7815	70.768	68.9165	63.5465	61.703	71.0055	70.9495	70.9575	70.5655	68.944	68.777	70.4325	69.4225	69.76
173	5	2000	4	hamming	normal	70.6545	66.6205	62.958	72.9905	72.8725	72.8945	70.9475	67.1765	65.912	73.0225	72.948	72.9495	72.2065	70.9925	70.979	72.3845	71.2935	71.0745
174	5	2000	4	hamming	normal	70.9135	65.151	65.3275	72.8345	72.723	72.7585	70.86	64.8315	57.7425	73.078	73.0155	72.998	72.3425	71.0315	70.941	72.571	71.234	70.8355
175	5	2000	4	hamming	normal	68.6895	63.8505	61.1655	70.8045	70.73	70.7055	68.972	64.018	58.396	71.083	71.019	71.002	70.386	68.8405	68.239	70.629	69.403	69.5055
176	5	2000	4	hamming	normal	71.702	66.5675	65.4455	73.411	73.3365	73.3265	71.5335	66.441	61.5605	73.502	73.4375	73.42	72.869	71.6855	71.6855	73.012	71.949	71.785
177	5	2000	4	hamming	normal	69.8175	64.884	62.1145	71.6495	71.613	71.5885	69.467	65.1135	61.434	71.9335	71.8655	71.872	70.795	69.7	69.567	70.894	69.791	70.0975
178	5	2000	4	hamming	normal	70.2845	66.2305	61.0765	72.5315	72.464	72.476	71.0175	66.0325	64.023	73.132	73.086	73.043	72.144	70.779	70.594	72.19	71.309	71.126
179	5	2000	4	hamming	normal	69.8515	65.5955	61.858	72.142	72.05	72.0805	70.3665	65.884	57.8935	72.275	72.223	72.2235	71.3795	69.7435	69.8195	71.581	70.2645	70.2825
180	5	2000	4	hamming	normal	67.398	62.1015	58.52	69.6275	69.5025	69.552	67.2715	62.135	57.4265	69.522	69.4615	69.4675	68.437	67.371	67.3315	69.0855	67.4675	67.8145
181	5	2000	4	hamming	normal	69.1245	64.975	60.237	71.5895	71.458	71.452	69.274	64.7375	68.871	71.6525	71.564	71.589	70.818	69.025	68.2685	71.173	69.8615	70.0185
182	5	2000	4	hamming	normal	72.2165	65.814	60.5195	73.537	73.4625	73.424	71.7635	65.293	58.158	73.5655	73.4785	73.5155	73.2495	72.053	72.5635	73.182	72.0665	72.082
183	5	2000	4	hamming	normal	72.457	67.3995	63.6355	74.3465	74.271	74.275	72.549	66.824	60.5825	74.5845	74.4995	74.4915	73.729	72.4085	72.3755	74.2575	72.8875	72.981
184	5	2000	4	hamming	normal	70.686	65.2725	70.081	72.278	72.2255	72.2375	70.4575	65.005	63.7275	72.6905	72.6245	72.641	71.91	70.7435	70.829	72.023	70.9495	71.007
185	5	2000	4	hamming	normal	71.8665	66.8935	61.115	73.8285	73.7715	73.753	71.77	66.4175	62.276	74.091	74.0345	74.0475	73.0245	71.879	72.075	72.849	71.9625	71.7545
186	5	2000	4	hamming	normal	70.9415	64.893	59.6585	72.332	72.2195	72.219	70.56	64.6	64.64	72.355	72.266	72.277	71.975	70.5975	70.6755	71.799	70.8205	70.594
187	5	2000	4	hamming	normal	68.726	64.4105	61.7485	70.639	70.545	70.5495	68.7125	64.0155	64.2395	70.7065	70.642	70.6465	70.4255	69.0315	69.091	70.14	69.046	68.764
188	5	2000	4	hamming	normal	70.5245	63.999	59.093	72.5085	72.455	72.4645	70.3835	63.5715	56.6095	72.628	72.5595	72.565	71.6805	70.5755	70.241	72.0225	70.5155	70.437
190	5	2000	4	hamming	normal	71.633	66.2635	63.777	73.895	73.8325	73.8445	71.864	66.5515	71.3885	74.118	74.071	74.0665	73.1585	71.8255	71.876	73.363	72.436	72.7455
189	5	2000	4	hamming	normal	69.636	63.9885	58.9705	72.049	71.949	71.972	70.0995	63.761	59.9155	72.0905	71.9975	72.0305	71.6975	70.1165	69.9885	71.5905	70.51	70.837
191	5	2000	4	hamming	normal	73.834	69.2425	67.172	75.943	75.8515	75.883	74.2585	68.691	62.7375	76.076	75.997	76.018	74.86	73.7205	73.365	75.7465	74.6445	74.6575
192	5	2000	4	hamming	normal	71.539	66.246	63.974	72.7595	72.6935	72.702	71.1025	65.9425	59.324	73.0535	72.9785	72.997	72.381	71.1505	71.4495	72.189	71.4475	71.873
193	5	2000	4	hamming	normal	71.137	66.852	61.1	72.845	72.7765	72.7695	70.91	66.1905	62.9575	72.9355	72.8515	72.866	72.5945	71.3285	71.4435	71.99	71.0315	71.3915
194	5	2000	4	hamming	normal	69.363	64.3895	59.6995	71.845	71.76	71.7975	69.808	63.8885	61.987	71.8905	71.832	71.8535	70.8115	69.459	69.1415	71.4605	70.316	70.103
195	5	2000	4	hamming	normal	71.7375	66.514	60.107	73.7605	73.674	73.702	71.9475	67.0195	59.086	73.784	73.6955	73.7195	73.034	71.883	72.033	73.61	72.4835	72.0785
197	5	2000	4	hamming	normal	73.5545	67.983	61.5075	75.919	75.847	75.8375	73.856	68.0215	62.7405	76.2015	76.128	76.1555	75.5995	73.794	73.1865	75.558	74.0975	74.7185
196	5	2000	4	hamming	normal	69.717	64.576	62.044	71.859	71.782	71.775	69.912	64.6135	56.6885	72.1375	72.0595	72.0745	71.314	69.9215	70.0885	71.7975	70.197	70.2835
198	5	2000	4	hamming	normal	69.966	63.6375	59.7785	72.418	72.335	72.374	70.6345	64.427	65.2065	72.656	72.6165	72.618	71.95	70.114	69.572	72.1775	70.7795	70.749
199	5	2000	4	hamming	normal	67.4155	61.7305	58.1485	69.2995	69.247	69.213	67.171	61.538	51.94	69.7045	69.6345	69.6265	68.809	67.545	67.5705	69.06	67.69	68.0555
200	5	2000	4	hamming	normal	73.7055	67.7755	62.407	75.367	75.316	75.321	73.533	66.805	66.927	75.49	75.452	75.459	74.467	73.382	73.351	74.694	73.8455	74.1085
201	5	2000	4	hamming	poisson	72.3685	62.2435	63.5815	74.7065	74.172	74.3775	72.7325	62.5855	59.459	74.947	74.5775	74.701	74.1935	72.0455	71.815	74.036	72.7255	72.781
202	5	2000	4	hamming	poisson	72.2915	62.1995	60.6725	74.2	73.813	74.0285	71.8485	60.6235	59.1725	74.409	73.98	74.1495	73.4955	72.1095	72.435	73.705	71.8865	72.703
203	5	2000	4	hamming	poisson	70.295	58.552	56.231	72.636	72.2865	72.435	70.895	58.2385	54.129	72.8075	72.58	72.6165	72.017	70.256	70.8125	72.2205	70.783	70.9435
204	5	2000	4	hamming	poisson	71.2095	60.104	63.0535	72.8535	72.3855	72.521	71.004	60.6485	60.646	73.073	72.795	72.8685	72.2665	70.8155	71.3805	72.1085	71.0125	71.4985
206	5	2000	4	hamming	poisson	70.917	61.344	63.019	72.886	72.5265	72.6355	71.16	61.109	66.3815	73.009	72.708	72.7835	72.3535	70.3035	70.846	72.2535	71.032	71.189
205	5	2000	4	hamming	poisson	72.829	63.193	67.0065	75.272	74.8775	75.0675	73.019	62.437	58.578	75.5115	75.112	75.322	74.767	72.872	73.637	74.825	73.0635	73.26
207	5	2000	4	hamming	poisson	69.769	59.826	59.5375	72.3595	71.977	72.165	70.5055	59.68	57.9825	72.316	72.061	72.168	71.8255	70.3505	70.5185	71.398	70.306	70.96
208	5	2000	4	hamming	poisson	72.5735	61.9255	60.27	74.254	73.811	74	72.297	61.9285	58.091	74.2875	73.8915	74.071	72.09	70.98	71.5675	73.967	72.451	72.7345
209	5	2000	4	hamming	poisson	70.9025	59.8835	61.8425	72.8845	72.553	72.724	70.736	59.0425	70.466	72.888	72.6435	72.751	72.1055	70.6385	71.067	71.8835	70.6815	70.869
211	5	2000	4	hamming	poisson	68.564	59.173	64.5515	71.209	70.641	70.8725	68.977	59.562	59.29	71.463	71.1	71.224	70.13	68.437	69.6875	70.693	68.8555	69.029
210	5	2000	4	hamming	poisson	72.184	61.312	62.179	74.343	73.981	74.14	72.5735	60.6155	58.687	74.3935	74.097	74.201	73.773	71.996	72.008	74.105	72.2365	72.5005
212	5	2000	4	hamming	poisson	69.17	60.5675	65.4875	71.379	70.7025	71.0235	69.507	60.7015	61.2895	72.105	71.7365	71.878	68.931	67.5485	67.066	70.863	69.6315	69.995
213	5	2000	4	hamming	poisson	68.4445	57.948	60.32	70.9855	70.72	70.795	68.5625	57.455	54.8415	71.14	70.796	70.907	70.4165	68.614	68.547	70.2075	68.4365	68.5175
214	5	2000	4	hamming	poisson	68.196	59.921	58.3935	69.9965	69.594	69.69	68.1935	59.3165	68.108	69.955	69.588	69.762	69.5155	68.1305	68.15	68.899	68.161	68.1425
216	5	2000	4	hamming	poisson	71.703	60.289	58.7165	73.796	73.493	73.598	71.6125	59.983	60.6215	74.009	73.6375	73.7645	73.3045	71.3755	71.7975	73.214	71.623	71.493
215	5	2000	4	hamming	poisson	73.4065	63.452	63.153	75.2565	74.767	74.923	73.2665	63.79	67.045	75.4285	75.049	75.2105	74.965	73.5495	74.133	75.066	73.258	73.4405
218	5	2000	4	hamming	poisson	67.6105	58.143	58.6995	69.5285	69.1155	69.325	67.8545	58.4215	57.007	69.8545	69.531	69.6095	69.087	67.392	68.259	69.373	67.9665	67.789
217	5	2000	4	hamming	poisson	67.762	59.088	59.8995	70.5155	70.0665	70.1915	68.485	57.801	62.2825	70.6355	70.3915	70.4245	69.674	67.9175	67.627	69.7955	68.5545	69.288
219	5	2000	4	hamming	poisson	71.375	61.359	64.985	73.5495	73.22	73.348	71.758	60.88	59.1435	73.6255	73.2525	73.4375	73.052	71.1095	71.6015	73.136	71.6975	71.645
220	5	2000	4	hamming	poisson	69.3995	60.531	63.6355	71.841	71.406	71.5095	69.9035	60.7895	60.496	71.9275	71.4995	71.731	71.4145	69.542	69.8295	70.9255	69.626	69.6425
221	5	2000	4	hamming	poisson	71.2095	62.6915	59.5465	73.248	72.9355	73.048	71.7045	61.941	57.549	73.444	73.147	73.3145	72.794	71.3295	71.575	73.1055	71.4795	71.662
222	5	2000	4	hamming	poisson	69.048	60.097	61.742	71.2275	70.82	71.0245	69.4185	59.7455	59.6845	71.3655	71.0065	71.121	70.9995	69.372	69.8725	70.928	69.334	69.6565
223	5	2000	4	hamming	poisson	71.6485	60.12	56.3455	73.6785	73.2025	73.496	71.9	59.3735	65.753	73.741	73.3945	73.5725	73.1215	71.2515	71.509	73.171	71.7575	72.6115
224	5	2000	4	hamming	poisson	66.634	58.018	57.114	68.999	68.554	68.7545	67.0965	57.3935	56.9335	69.362	69.01	69.155	68.0905	66.6805	67.242	68.8375	67.08	67.857
225	5	2000	4	hamming	poisson	72.5865	63.1965	63.0445	74.734	74.2765	74.444	73.0555	63.4635	61.4035	74.7655	74.377	74.565	74.086	72.2595	72.839	74.39	72.7795	73.141
226	5	2000	4	hamming	poisson	69.5395	60.027	66.72	72.4775	71.832	72.1185	70.269	60.3205	58.951	72.585	72.2415	72.405	71.915	69.7175	69.3615	71.645	70.4535	70.3275
227	5	2000	4	hamming	poisson	72.8445	62.3685	65.6945	74.754	74.331	74.445	73.3645	62.8685	62.8425	75.1675	74.824	74.9645	74.4575	73.185	73.6075	74.4065	73.3445	73.4425
228	5	2000	4	hamming	poisson	70.187	61.7315	61.56	72.451	71.995	72.2135	70.9485	62.156	65.4035	72.5265	72.1605	72.2905	72.0005	70.5865	70.554	71.7075	70.905	70.935
229	5	2000	4	hamming	poisson	70.1385	60.0105	58.3395	72.3045	71.9335	72.0785	69.986	60.4995	59.987	72.4745	72.153	72.283	71.424	69.954	70.1285	71.7575	70.0855	70.3965
230	5	2000	4	hamming	poisson	69.959	63.0185	62.2535	72.242	71.927	72.016	70.2155	62.411	60.9715	72.022	71.7495	71.8445	71.425	69.665	70.041	71.6315	70.0215	70.312
231	5	2000	4	hamming	poisson	70.059	60.3105	61.196	72.4205	71.8395	72.0515	70.547	60.881	70.4445	72.499	72.116	72.218	71.8545	70.5665	70.583	71.7555	70.5985	70.6865
232	5	2000	4	hamming	poisson	72.062	61.1955	62.685	74.1925	73.6995	73.9555	71.9275	61.0985	62.36	74.5585	74.1925	74.3575	73.295	71.485	72.0225	73.8515	72.0695	73.244
233	5	2000	4	hamming	poisson	68.789	58.9005	60.128	70.8935	70.4005	70.605	68.9805	59.238	59.7475	70.9305	70.554	70.7895	70.5025	69.081	69.3185	70.4945	68.754	68.991
234	5	2000	4	hamming	poisson	71.0155	58.814	60.4985	72.673	72.323	72.5145	70.429	59.6055	61.9155	72.6785	72.307	72.419	71.7375	69.954	70.6945	71.712	70.5705	71.0645
235	5	2000	4	hamming	poisson	69.3575	60.3425	69.359	71.829	71.3585	71.59	70.15	60.725	70.1595	72.241	71.982	72.095	71.375	69.6765	70.9105	71.6755	69.8565	70.3495
236	5	2000	4	hamming	poisson	72.3805	61.774	66.7405	74.6455	74.2705	74.44	72.676	61.873	60.045	74.5785	74.2825	74.334	73.795	72.404	72.956	73.8295	72.5565	72.661
237	5	2000	4	hamming	poisson	70.2825	58.7255	64.574	71.598	71.184	71.394	70.0905	59.451	69.957	71.863	71.5605	71.7135	71.292	70.0965	70.8015	71.334	70.133	70.2255
239	5	2000	4	hamming	poisson	71.832	61.2215	64.1335	73.9365	73.458	73.68	72.1645	61.584	71.9305	74.0625	73.7295	73.8645	73.502	71.1645	71.604	73.1975	72.036	72.403
238	5	2000	4	hamming	poisson	70.792	59.956	59.1875	72.8775	72.4635	72.621	70.8615	60.2055	65.878	73.048	72.7	72.8375	72.7125	70.5405	71.2485	72.284	70.9865	70.7895
240	5	2000	4	hamming	poisson	70.0235	61.074	61.0485	72.5055	71.9615	72.286	70.7565	60.2115	63.9905	72.6025	72.2625	72.4645	71.82	70.567	71.3625	71.9265	70.366	70.9285
242	5	2000	4	hamming	poisson	67.3795	57.8095	66.902	69.741	69.3695	69.5525	67.7265	57.7165	59.7095	69.756	69.4995	69.6125	69.1735	67.3355	68.198	69.285	67.591	67.858
241	5	2000	4	hamming	poisson	70.941	59.376	64.321	72.695	72.292	72.4545	70.9215	59.294	70.795	72.6715	72.4005	72.525	72.1905	70.394	71.154	72.2515	70.684	71.249
243	5	2000	4	hamming	poisson	72.123	64.391	62.7155	74.0615	73.674	73.857	72.318	64.2655	64.277	74.344	73.9375	74.0625	73.854	71.8955	72.2505	73.531	72.3995	72.7845
244	5	2000	4	hamming	poisson	69.4005	59.596	60.953	71.5445	70.9915	71.291	69.794	59.87	59.081	71.7175	71.313	71.498	71.2015	69.654	70.2785	71.235	69.4845	69.9165
246	5	2000	4	hamming	poisson	69.816	60.2315	59.4995	71.433	71.0565	71.2255	69.9575	60.4235	59.5705	71.564	71.2345	71.3495	71.2705	69.67	69.8905	70.887	69.8995	69.89
245	5	2000	4	hamming	poisson	69.806	60.2935	62.102	72.474	71.9015	72.158	70.3715	60.274	57.8415	72.685	72.3185	72.521	71.6825	69.9105	70.2115	71.9225	70.6565	70.784
247	5	2000	4	hamming	poisson	71.889	61.742	62.0115	73.9845	73.6295	73.787	72.2075	62.1395	62.648	74.1315	73.8175	73.9545	73.119	71.857	72.1485	73.8	72.109	72.544
248	5	2000	4	hamming	poisson	74.711	66.045	69.189	76.6385	76.21	76.4215	74.877	66.0555	68.1205	76.711	76.33	76.4935	75.5625	74.2035	75.449	76.261	74.974	75.608
251	5	2000	4	hamming	exponential	71.5875	65.4925	68.921	73.924	72.015	73.13	71.7825	65.5365	63.3465	74.392	72.6645	73.6825	73.3925	71.661	71.7295	73.59	71.7965	72.201
252	5	2000	4	hamming	exponential	70.6655	62.59	62.6245	72.703	70.95	72.1495	70.769	63.3395	64.826	72.8935	71.176	72.1915	72.364	70.5345	71.1135	72.443	70.68	71.2375
250	5	2000	4	hamming	poisson	71.0835	61.498	65.74	72.8605	72.4355	72.648	71.0835	61.9185	70.9815	72.9525	72.6485	72.7495	72.3135	70.7965	71.169	72.4355	71.128	72.3445
249	5	2000	4	hamming	poisson	67.974	57.5475	53.1935	70.181	69.8725	69.9835	67.812	56.7285	56.3925	70.1795	69.8445	70.0545	68.9565	67.314	67.052	69.7155	67.772	68.3435
253	5	2000	4	hamming	exponential	70.168	63.133	59.4505	71.958	69.805	71.1695	70.061	62.855	59.219	72.275	70.6325	71.5955	71.3035	69.712	69.9615	71.3205	70.0745	70.5105
254	5	2000	4	hamming	exponential	68.8645	55.615	62.0555	71.2215	69.2405	70.6205	69.458	56.057	54.1775	71.3535	69.792	70.783	70.685	69.2585	70.1015	70.974	69.393	69.5605
255	5	2000	4	hamming	exponential	72.039	58.2465	66.383	73.9925	71.9645	73.297	72.444	58.389	63.4325	74.2	72.825	73.604	72.9765	71.9695	72.117	73.751	72.279	72.693
256	5	2000	4	hamming	exponential	71.2945	62.295	59.407	73.691	71.7685	72.999	71.568	62.269	65.2885	73.8	72.1835	73.2945	72.8705	71.0955	71.5425	73.0095	71.4025	71.495
257	5	2000	4	hamming	exponential	71.7455	62.8825	66.9055	73.671	71.6825	73.2635	71.567	62.866	63.0155	73.885	72.1325	73.2185	72.9405	71.23	71.8645	73.3855	71.5865	71.9035
258	5	2000	4	hamming	exponential	72.4975	61.472	63.846	74.1195	72.385	73.5145	72.6305	61.728	57.8975	74.2575	72.8175	73.902	73.628	72.083	72.81	73.618	72.4585	72.874
259	5	2000	4	hamming	exponential	72.0915	60.562	60.8095	74.9555	72.37	74.048	72.4465	61.426	72.231	74.951	73.2695	74.323	73.6635	71.406	72.029	74.4595	72.398	72.7745
260	5	2000	4	hamming	exponential	69.327	63.1585	64.2245	72.188	69.74	71.2195	70.2805	62.272	58.6915	72.317	70.8415	71.6985	71.311	69.444	69.935	71.8305	70.372	71.1295
261	5	2000	4	hamming	exponential	67.09	56.693	61.114	68.974	67.61	68.2955	67.202	57.356	54.353	69.0635	67.7065	68.5785	68.179	66.934	67.8135	68.384	67.351	67.619
263	5	2000	4	hamming	exponential	72.528	64.083	63.3375	74.0965	72.2095	73.4605	72.1795	63.819	60.99	74.14	72.6355	73.608	73.397	71.806	71.933	73.5595	72.1385	72.5545
262	5	2000	4	hamming	exponential	71.3615	54.886	59.526	73.0765	71.3375	72.466	71.3105	56.31	60.3895	73.1275	71.5445	72.5385	72.578	71.181	71.653	72.348	71.2555	71.467
264	5	2000	4	hamming	exponential	69.9675	60.5275	62.103	71.8105	69.6085	71.19	69.7575	61.746	58.6595	71.819	70.2295	71.288	71.0695	69.4725	69.8345	71.1515	69.975	69.884
265	5	2000	4	hamming	exponential	72.09	62.4125	71.591	73.8395	71.8	73.2475	72.0175	63.2545	62.408	74.466	72.7985	73.8095	73.208	71.629	72.0385	73.92	71.999	72.9865
266	5	2000	4	hamming	exponential	72.072	60.5355	65.962	74.5325	72.348	73.5455	72.5025	60.9515	65.5445	74.786	72.9255	74.061	73.8325	72.39	72.6035	74.2735	72.55	72.7305
267	5	2000	4	hamming	exponential	70.774	62.267	64.5825	72.685	71.074	71.957	70.7615	61.278	55.529	72.6795	71.4285	72.1155	72.1005	70.698	70.687	72.283	70.7675	71.203
268	5	2000	4	hamming	exponential	67.602	57.169	57.791	70.1515	67.8115	69.1375	68.227	57.49	68.1005	70.566	68.945	69.937	69.502	67.452	68.5085	70.139	68.0625	68.551
269	5	2000	4	hamming	exponential	68.538	57.7925	61.851	70.3925	68.2615	69.7795	68.618	57.319	58.1205	70.69	68.8515	70.006	69.768	67.665	69.694	70.0565	68.3385	68.679
270	5	2000	4	hamming	exponential	69.8505	59.4325	69.803	71.9325	70.1555	71.274	70.325	60.439	70.3045	71.9765	70.6055	71.549	71.586	69.996	69.9595	71.656	70.0515	70.828
272	5	2000	4	hamming	exponential	70.294	59.5385	59.4105	71.88	69.724	71.276	70.017	59.8075	59.206	72.185	70.528	71.65	71.3635	69.5655	70.1905	71.7015	70.109	70.3385
271	5	2000	4	hamming	exponential	71.0375	58.8295	62.5255	72.3915	70.7135	71.92	71.012	58.6925	64.774	72.665	71.3925	72.193	72.12	71.1465	71.183	72.1985	70.9225	71.324
273	5	2000	4	hamming	exponential	70.644	59.826	62.575	72.9715	70.252	72.0205	71.2485	60.052	71.1715	72.906	71.6325	72.475	71.3485	69.98	70.295	72.5675	71.232	72.347
274	5	2000	4	hamming	exponential	71.5895	62.217	60.6515	73.8835	71.5695	72.953	71.439	63.9025	58.6775	74.011	72.1135	73.386	73.136	71.3085	71.862	73.6085	71.5245	71.9845
275	5	2000	4	hamming	exponential	72.5425	66.296	66.479	74.912	72.412	73.9045	73.107	66.0055	66.5755	75.081	73.535	74.531	74.427	72.6315	72.0555	74.7525	73.013	74.012
277	5	2000	4	hamming	exponential	73.343	62.912	63.2	75.089	73.3935	74.562	73.451	63.19	67.257	75.226	73.5715	74.694	74.678	73.238	73.5775	74.835	73.265	73.589
276	5	2000	4	hamming	exponential	68.2725	56.611	54.2825	71.0235	68.9565	70.3005	69.127	56.987	55.3905	71.1115	69.4855	70.7165	70.348	68.8495	69.2085	70.5575	68.9455	69.6435
278	5	2000	4	hamming	exponential	71.236	60.9375	64.624	72.771	71.1765	72.1165	71.218	60.159	61.77	72.8415	71.4225	72.361	72.6505	71.136	71.363	72.5465	71.056	71.596
279	5	2000	4	hamming	exponential	70.807	62.8695	60.2175	73.7195	71.1225	72.8895	71.1645	63.203	64.073	73.735	72.037	72.9965	73.0485	70.677	71.545	73.0525	71.132	72.066
280	5	2000	4	hamming	exponential	69.3845	58.5505	61.483	71.47	68.9615	70.6155	69.4245	58.4105	58.3205	71.5545	69.856	70.8455	70.866	69.192	69.004	71.0355	69.5675	70.1465
281	5	2000	4	hamming	exponential	68.8095	57.9975	61.6105	70.54	68.7575	69.848	68.6655	58.6165	58.176	70.706	68.9	70.0055	69.719	68.1255	68.6685	70.36	68.572	68.491
282	5	2000	4	hamming	exponential	70.8875	56.7995	64.497	72.66	70.2365	71.7745	70.9685	57.3005	61.6925	72.988	71.4225	72.468	72.389	70.683	70.7145	72.3585	70.9655	71.526
283	5	2000	4	hamming	exponential	67.654	56.8455	58.707	69.725	67.3155	68.969	67.7505	57.1395	59.209	69.655	68.077	69.096	68.963	67.2305	67.5775	69.0435	67.617	67.7895
284	5	2000	4	hamming	exponential	70.049	58.4275	63.295	73	71.0395	71.94	71.0105	59.003	60.982	73.069	71.56	72.539	72.6515	70.9615	70.834	72.616	71.128	71.827
285	5	2000	4	hamming	exponential	67.862	54.658	57.4775	69.69	67.937	69.1565	68.1255	55.063	62.428	69.8185	68.4585	69.3245	68.7125	67.1495	67.6225	69.3205	67.949	68.5415
286	5	2000	4	hamming	exponential	71.5385	60.264	64.818	73.2	71.1105	72.608	71.367	60.713	62.1345	73.2575	71.9485	72.732	72.55	71.1775	71.7715	72.823	71.2945	71.7685
287	5	2000	4	hamming	exponential	69.2735	60.617	59.9975	71.5465	69.259	70.619	69.646	60.2255	69.5845	71.5555	70.0125	70.926	70.713	68.997	69.3725	71.202	69.5475	69.7415
288	5	2000	4	hamming	exponential	69.563	60.8145	60.423	72.3715	69.9705	71.5235	70.2595	61.2285	70.232	72.5505	70.7445	71.954	71.937	69.364	69.765	71.859	69.9505	71.148
289	5	2000	4	hamming	exponential	71.9775	63.854	60.6325	73.7885	71.9345	73.027	72.0545	64.2355	67.179	73.866	72.3405	73.322	73.363	71.796	72.476	73.415	71.945	71.9705
290	5	2000	4	hamming	exponential	71.458	57.284	62.898	73.1335	71.269	72.5785	71.329	58.137	64.442	73.283	71.814	72.7445	72.6185	70.6395	71.485	72.772	71.426	71.2875
291	5	2000	4	hamming	exponential	72.0805	63.448	66.818	73.899	71.974	73.2565	72.087	63.5635	72.098	73.998	72.5355	73.554	73.217	71.4345	72.0205	73.614	72.081	72.494
292	5	2000	4	hamming	exponential	69.653	60.7165	62.165	71.7545	69.4225	70.911	70.0325	61.046	57.061	71.7625	70.31	71.315	70.891	69.384	70.398	71.1715	69.798	70.322
293	5	2000	4	hamming	exponential	72.6305	61.6455	66.9345	74.306	72.798	73.7735	72.2795	61.989	58.929	74.5975	72.841	73.837	73.706	72.272	72.8335	73.8035	72.358	72.631
294	5	2000	4	hamming	exponential	71.4315	57.855	63.947	72.775	71.231	72.165	71.301	57.6935	71.0835	72.8845	71.4085	72.3615	71.265	70.159	70.3575	72.595	71.187	71.3605
295	5	2000	4	hamming	exponential	70.819	57.627	57.2475	72.859	71.2905	72.1105	71.172	58.0435	59.5255	73.049	71.47	72.325	72.3805	70.798	71.1905	72.771	71.217	71.4855
296	5	2000	4	hamming	exponential	71.631	60.6035	70.2575	73.499	71.5435	72.875	71.553	60.8575	71.185	73.5465	71.995	72.9205	73.0195	70.9	71.843	72.9365	71.7225	72.5345
297	5	2000	4	hamming	exponential	71.243	62.434	66.9115	73.5225	71.1645	72.746	71.518	62.6765	62.5	73.5825	71.877	72.848	73.028	70.8935	72.7805	73.1195	71.4165	71.8365
298	5	2000	4	hamming	exponential	72.3605	56.4115	65.567	74.126	72.3645	73.571	72.066	56.85	62.802	74.426	72.622	73.7555	73.401	71.967	72.579	73.344	72.1545	72.5545
299	5	2000	4	hamming	exponential	67.987	58.044	61.4765	69.7345	67.7545	69.107	67.901	58.194	58.915	69.853	68.2115	69.2665	69.3655	67.7725	68.2015	69.5	67.771	68.6055
300	5	2000	4	hamming	exponential	69.235	61.281	62.043	71.2415	69.098	70.4195	69.6285	60.9155	59.071	71.353	69.8905	70.892	70.8755	69.309	69.409	71.0095	69.6825	69.8845
301	5	2000	6	match	normal	69.054	66.8135	65.8155	70.311	70.2695	70.27	69.225	66.63	65.394	70.492	70.4705	70.464	69.767	69.308	69.759	70.058	69.5315	69.8045
302	5	2000	6	match	normal	67.596	65.1915	64.927	69.321	69.291	69.294	67.918	65.583	64.5005	69.329	69.2985	69.303	68.9725	68.088	68.789	69.0535	68.396	68.8445
303	5	2000	6	match	normal	67.9425	65.128	64.0545	69.455	69.4115	69.407	68.2735	65.113	62.923	69.5545	69.514	69.5115	69.207	68.5075	68.975	68.8615	68.495	68.6715
304	5	2000	6	match	normal	68.7085	65.3315	64.019	69.6695	69.655	69.6615	68.713	65.934	64.031	69.681	69.666	69.6715	69.3645	68.6175	69.2645	69.492	68.9425	69.376
306	5	2000	6	match	normal	66.937	64.599	63.3755	68.773	68.731	68.721	67.4195	64.891	62.752	68.813	68.7825	68.787	68.344	67.212	67.654	68.7115	67.744	68.461
305	5	2000	6	match	normal	69.709	66.6235	66.8375	70.721	70.68	70.68	69.6515	66.715	64.562	70.7415	70.7205	70.713	70.587	69.8155	70.067	70.6195	69.863	70.5195
307	5	2000	6	match	normal	71.4275	68.366	66.051	72.7965	72.7545	72.7615	71.175	68.233	66.5215	72.783	72.7415	72.74	72.274	71.5785	71.956	72.381	71.39	71.8055
308	5	2000	6	match	normal	67.864	65.102	63.3845	69.132	69.108	69.108	67.9985	65.329	63.4045	69.171	69.145	69.145	68.66	68.1305	68.5635	68.9555	68.314	68.799
309	5	2000	6	match	normal	64.484	61.669	60.024	65.6215	65.56	65.5995	64.269	61.787	59.655	65.5845	65.5655	65.5665	65.238	64.4955	65.16	65.421	64.6575	65.125
310	5	2000	6	match	normal	66.2905	63.577	64.683	67.8725	67.8215	67.831	66.8625	64.154	62.582	67.888	67.8615	67.864	67.2935	66.746	67.1595	67.7595	67.0565	67.5415
311	5	2000	6	match	normal	67.783	65.2035	63.122	69.2115	69.186	69.1885	67.6895	65.0935	62.747	69.2225	69.1935	69.2045	68.865	68.0435	68.6085	69.017	68.047	68.734
312	5	2000	6	match	normal	67.303	64.11	63.557	68.022	67.99	67.9555	66.896	64.3105	63.185	68.0215	67.991	68.003	67.8595	67.261	67.7065	67.726	67.2205	67.556
313	5	2000	6	match	normal	68.0565	65.4565	63.983	69.0945	69.0675	69.0705	67.732	65.5255	63.724	69.0965	69.065	69.0675	68.643	68.0105	68.5205	68.806	68.2685	68.6295
315	5	2000	6	match	normal	69.968	66.763	64.9205	70.934	70.8965	70.9085	69.5975	66.969	64.4415	70.958	70.9245	70.9285	70.6675	70.071	70.4915	70.7425	69.965	70.567
314	5	2000	6	match	normal	67.969	66.526	65.3535	69.079	69.0525	69.0685	68.2675	66.572	65.551	69.1675	69.152	69.1525	68.8945	68.267	68.775	68.7945	68.352	68.7305
316	5	2000	6	match	normal	66.733	63.4435	62.642	68.0135	67.992	67.995	66.8535	63.611	61.4005	68.019	68.0005	67.9965	67.7265	66.992	67.6265	67.906	67.1585	67.794
317	5	2000	6	match	normal	68.526	66.684	65.9075	69.878	69.838	69.8475	68.4205	66.756	66.4425	70.019	69.9795	69.979	69.5065	68.729	68.847	69.4755	68.9045	69.351
318	5	2000	6	match	normal	66.495	63.9105	63.601	67.745	67.6995	67.7155	66.5585	64.002	62.7315	67.7795	67.753	67.754	67.102	66.6785	67.033	67.599	66.964	67.4315
319	5	2000	6	match	normal	71.1055	68.486	68.0965	72.545	72.505	72.512	71.3545	69.1275	67.3895	72.541	72.515	72.517	72.041	71.342	71.866	72.4875	71.8295	72.286
320	5	2000	6	match	normal	65.491	63.249	62.774	67.4155	67.353	67.351	65.831	63.612	62.228	67.4	67.364	67.37	66.8845	65.92	66.2195	67.1225	66.428	66.878
321	5	2000	6	match	normal	68.5065	65.809	64.2465	69.854	69.8225	69.83	68.724	65.8085	64.497	69.8635	69.837	69.839	69.702	68.94	69.573	69.6315	68.835	69.4565
322	5	2000	6	match	normal	70.017	66.815	64.9255	71.475	71.458	71.454	70.077	66.783	65.4545	71.561	71.53	71.5285	71.0175	70.2515	70.8215	71.3865	70.5115	71.1445
323	5	2000	6	match	normal	70.2425	68.0935	67.0015	71.1255	71.103	71.105	69.953	67.433	66.7415	71.183	71.1555	71.1555	70.8215	70.1465	70.7215	70.8845	70.3305	70.7005
324	5	2000	6	match	normal	66.1115	64.3665	63.0175	67.6585	67.628	67.632	66.0935	64.229	63.043	67.6075	67.5755	67.575	67.122	66.3105	66.935	67.2285	66.576	66.8445
325	5	2000	6	match	normal	69.669	66.888	66.8075	70.986	70.9085	70.9215	69.7995	67.166	65.4865	70.9475	70.905	70.912	70.6115	69.5175	69.5325	70.7025	70.152	70.4275
326	5	2000	6	match	normal	71.7245	68.761	67.759	72.63	72.6085	72.61	71.5415	69.0565	67.5375	72.5985	72.5775	72.582	72.358	71.7755	71.9445	72.1955	71.7205	72.0605
328	5	2000	6	match	normal	67.585	65.076	64.7045	68.4125	68.372	68.38	67.249	65.238	67.249	68.4855	68.4525	68.4495	68.2235	67.4475	67.7495	68.1435	67.4295	67.784
327	5	2000	6	match	normal	70.3585	68.44	67.2795	72.0395	71.9975	72.006	70.3645	68.0395	67.167	72.0335	72.0035	72.0055	71.574	70.749	71.068	71.5765	70.6385	71.224
329	5	2000	6	match	normal	68.7325	66.467	66.142	70.786	70.7455	70.7445	69.3505	66.991	69.3025	70.8215	70.7905	70.7925	70.2975	69.107	69.35	70.7315	69.9215	70.5535
330	5	2000	6	match	normal	70.6875	67.6925	66.146	72.4245	72.3975	72.397	70.68	68.0265	66.445	72.5685	72.544	72.544	72.163	71.2335	71.6325	72.1645	71.0855	71.583
331	5	2000	6	match	normal	70.275	67.9575	70.067	71.1905	71.1595	71.162	69.6865	67.588	66.6095	71.246	71.216	71.223	70.9315	70.3845	70.5145	71.057	70.0685	70.6005
332	5	2000	6	match	normal	67.8395	66.182	65.4075	69.077	69.004	69.0275	67.8495	65.9995	64.682	69.0965	69.0665	69.062	68.5265	67.967	68.2075	68.8215	68.223	68.755
333	5	2000	6	match	normal	69.3955	66.908	65.763	70.5005	70.4685	70.4925	69.3185	66.9985	65.4195	70.662	70.6465	70.638	69.9095	69.4525	69.199	70.4865	69.615	69.8895
334	5	2000	6	match	normal	70.533	67.748	70.214	71.759	71.74	71.7365	70.453	67.5995	66.146	71.72	71.701	71.7025	71.2745	70.715	71.124	71.564	70.8905	71.4315
335	5	2000	6	match	normal	71.337	69.332	68.6485	73.1545	73.095	73.129	71.5025	69.0675	68.081	73.177	73.153	73.16	72.512	71.568	72.0165	72.6395	71.8525	72.1645
336	5	2000	6	match	normal	63.2855	60.991	61.0145	64.895	64.8385	64.8515	63.598	61.0045	60.409	64.9895	64.9545	64.9605	64.279	63.5555	63.9105	64.769	63.8695	64.2745
337	5	2000	6	match	normal	71.1485	67.5025	65.3355	72.247	72.223	72.2325	71.1935	67.406	65.4415	72.2795	72.261	72.26	71.9955	71.3555	71.8585	72.133	71.4285	71.9065
338	5	2000	6	match	normal	68.0255	64.9765	63.567	69.085	69.057	69.0615	67.852	65.1485	63.56	69.208	69.1885	69.1865	68.839	68.282	68.7345	68.97	68.1605	68.785
339	5	2000	6	match	normal	67.1885	64.2415	62.8945	68.211	68.185	68.1945	66.968	64.224	62.767	68.289	68.2625	68.2535	67.7265	67.232	67.3635	67.8475	67.3385	67.7885
340	5	2000	6	match	normal	65.0235	63.359	62.4825	66.9675	66.939	66.9485	65.274	63.8305	62.529	66.9655	66.94	66.947	66.363	65.4905	65.991	66.5565	65.9605	66.443
341	5	2000	6	match	normal	66.174	63.958	62.717	67.9755	67.924	67.9185	66.748	64.1115	62.6475	68.011	67.977	67.978	67.208	66.5425	67.131	67.746	67.086	67.463
342	5	2000	6	match	normal	67.2715	65.434	64.3435	68.608	68.5725	68.5725	67.2715	65.5125	64.295	68.635	68.6015	68.6085	68.2365	67.702	67.9145	68.334	67.708	68.1465
343	5	2000	6	match	normal	67.4935	63.923	67.2815	68.8135	68.794	68.794	67.567	64.6145	62.823	68.91	68.898	68.8935	68.42	67.9595	68.391	68.5455	67.881	68.457
344	5	2000	6	match	normal	68.6285	65.698	65.582	69.904	69.8625	69.8515	68.774	65.4895	63.926	69.9615	69.9265	69.9285	69.6855	68.8585	68.9785	69.686	69.015	69.538
345	5	2000	6	match	normal	67.703	65.325	63.9685	69.055	69.011	69.0085	67.9425	65.61	64.1855	69.039	69.006	69.003	68.8555	67.9345	68.633	68.433	68.1055	68.323
346	5	2000	6	match	normal	66.2055	64.197	63.2655	67.6095	67.5595	67.5795	66.08	64.1435	62.4435	67.65	67.6135	67.6175	67.1565	66.476	66.845	67.2565	66.555	66.946
347	5	2000	6	match	normal	66.798	63.8635	62.951	67.9515	67.927	67.938	66.65	64.4445	62.8055	68.09	68.0725	68.0725	67.7245	67.016	67.325	67.7155	66.964	67.492
348	5	2000	6	match	normal	69.818	67.0905	66.3325	70.9435	70.924	70.918	69.527	67.107	65.519	70.99	70.9575	70.97	70.5495	69.9245	70.2105	70.519	69.8	70.1475
349	5	2000	6	match	normal	68.4215	65.1875	63.0955	69.9015	69.87	69.8775	68.359	65.4825	63.1915	69.9465	69.916	69.927	69.5535	68.5675	68.973	69.5745	68.7275	69.2635
350	5	2000	6	match	normal	70.7425	68.4235	68.3035	72.2855	72.2325	72.235	70.6485	68.711	67.6815	72.4045	72.3705	72.3605	71.994	70.841	70.8935	72.0045	71.37	71.7005
351	5	2000	6	match	poisson	65.688	55.2465	62.782	66.9555	66.568	66.7505	65.758	55.42	65.7035	66.9105	66.671	66.8025	66.5525	65.269	65.965	66.3	65.758	66.207
354	5	2000	6	match	poisson	67.257	57.813	64.3925	68.018	67.6665	67.8635	66.834	57.5475	64.0275	68.077	67.739	67.8955	67.687	66.6275	67.2655	67.843	66.7955	67.705
353	5	2000	6	match	poisson	71.27	61.74	67.8605	72.4325	72.1125	72.2865	71.345	61.0795	67.924	72.452	72.153	72.309	72.275	71.4085	72.1305	72.276	71.2755	72.091
352	5	2000	6	match	poisson	70.8985	58.8125	65.364	71.585	71.257	71.464	70.706	58.931	65.1885	71.574	71.329	71.448	71.4465	70.6165	71.2885	71.3335	70.617	71.299
355	5	2000	6	match	poisson	70.2985	61.2935	66.9945	71.6755	71.105	71.326	70.55	61.056	66.2745	71.6345	71.339	71.456	71.361	70.4275	71.2695	71.481	70.5575	71.339
356	5	2000	6	match	poisson	69.118	59.774	65.1505	70.198	69.859	69.995	69.168	59.996	65.2255	70.347	69.975	70.196	69.8285	68.9075	69.2895	70.189	69.2105	69.885
357	5	2000	6	match	poisson	68.504	57.1405	66.058	70.3425	69.8455	69.979	68.8895	57.905	68.8605	70.2485	69.937	70.0625	69.9205	68.8485	69.653	69.9045	68.8005	69.4825
358	5	2000	6	match	poisson	66.925	53.7575	61.765	67.938	67.64	67.833	66.707	53.703	61.8215	67.992	67.7335	67.859	67.5225	66.318	67.473	67.629	66.588	67.4215
359	5	2000	6	match	poisson	61.611	50.991	58.8455	63.0765	62.6075	62.818	61.7815	51.2725	61.7415	63.131	62.851	62.9875	62.5225	61.188	61.627	62.9025	61.853	62.392
360	5	2000	6	match	poisson	67.2225	58.803	63.7285	68.4505	68.098	68.2635	67.33	58.559	63.688	68.4585	68.166	68.2915	68.2465	67.055	67.668	68.121	67.2885	68.024
361	5	2000	6	match	poisson	65.639	53.9765	62.2035	67.119	66.5135	66.8185	65.7185	53.219	61.0025	67.09	66.712	66.912	66.3715	65.1475	65.703	66.794	65.62	66.679
362	5	2000	6	match	poisson	67.38	56.112	62.575	68.733	68.3855	68.5165	67.5815	56.6015	67.5305	68.7675	68.4795	68.5545	68.479	67.112	67.92	68.5045	67.586	67.961
363	5	2000	6	match	poisson	69.528	57.4505	69.1365	70.372	70.075	70.2265	69.372	57.841	65.789	70.4625	70.1635	70.308	70.145	69.2365	69.54	70.2495	69.315	69.9855
364	5	2000	6	match	poisson	70.188	58.6765	66.487	71.377	70.9095	71.0785	70.3175	59.0775	65.375	71.392	71.069	71.205	71.0975	69.944	70.544	71.3195	70.3295	71.152
365	5	2000	6	match	poisson	69.924	61.1335	67.2025	71.323	70.795	71.042	70.267	60.8535	66.575	71.4985	71.184	71.2875	71.0355	69.8285	70.761	71.2005	70.351	70.9535
366	5	2000	6	match	poisson	66.7815	55.5615	62.9855	67.7625	67.513	67.5745	66.8465	55.252	63.108	67.784	67.4905	67.5825	67.447	66.4655	66.879	67.5985	66.885	67.476
367	5	2000	6	match	poisson	70.8485	58.835	65.4045	72.1235	71.767	71.954	70.8405	58.589	65.3745	72.223	71.8965	72.029	71.758	70.871	71.496	71.8855	70.846	71.6825
369	5	2000	6	match	poisson	67.657	56.9565	63.4725	68.57	68.2345	68.4135	67.5895	56.2615	67.512	68.5745	68.2445	68.4005	68.3475	67.7205	68.169	68.453	67.6195	68.408
368	5	2000	6	match	poisson	65.76	52.9175	62.25	67.365	66.773	67.0245	66.069	54.015	60.8045	67.4355	67.052	67.2945	66.9875	65.5425	66.782	67.227	65.9715	66.9945
370	5	2000	6	match	poisson	68.9165	58.4955	66.2275	70.4085	69.8225	70.0755	69.201	58.7735	65.78	70.4885	70.093	70.2815	69.8625	68.656	69.2395	70.2005	69.086	69.915
371	5	2000	6	match	poisson	70.2845	60.1555	65.893	71.3035	70.952	71.1675	70.0635	59.97	65.5655	71.2955	70.967	71.118	71.116	70.18	70.9825	71.171	70.0325	71.029
372	5	2000	6	match	poisson	67.967	55.695	62.9515	69.329	68.9725	69.1665	67.72	56.184	62.653	69.37	69.0705	69.2115	68.9395	67.4905	68.53	68.9515	67.8425	68.666
373	5	2000	6	match	poisson	71.322	58.919	70.9945	72.1235	71.8125	71.9195	71.225	58.879	66.3205	72.218	71.9255	72.018	71.985	71.28	71.985	71.7995	71.1335	71.436
374	5	2000	6	match	poisson	68.514	57.794	65.6545	70.5205	69.8395	70.1735	69.191	57.024	65.6305	70.5165	70.202	70.316	70.078	68.76	69.2825	70.2915	69.1795	69.9795
375	5	2000	6	match	poisson	66.5125	55.833	63.381	67.65	67.281	67.398	66.5155	55.5185	62.985	67.7225	67.423	67.57	67.2515	66.2595	66.892	67.428	66.6345	67.2075
376	5	2000	6	match	poisson	66.8765	57.351	65.7475	68.2245	67.758	67.9725	67.0275	57.015	63.4	68.3265	67.978	68.131	67.7915	66.782	67.295	68.0555	66.978	67.8405
377	5	2000	6	match	poisson	66.0845	55.8765	63.6365	67.9825	67.3165	67.624	66.733	56.4085	66.7295	68.0555	67.8	67.874	67.386	66.332	66.744	67.776	66.7475	67.298
378	5	2000	6	match	poisson	66.438	57.122	64.4285	67.686	67.1395	67.404	66.615	56.769	63.765	67.7745	67.4475	67.5325	67.408	66.355	67.1245	67.3435	66.6405	67.1435
379	5	2000	6	match	poisson	66.6665	55.8245	63.1035	67.99	67.661	67.8045	66.8805	55.267	63.285	68.044	67.777	67.865	67.7955	66.548	67.5465	67.709	66.768	67.5825
380	5	2000	6	match	poisson	69.934	58.5235	66.692	71.5285	71.134	71.258	70.15	58.6705	65.836	71.6225	71.3235	71.4545	71.0925	70.089	70.9935	71.319	70.2145	70.821
381	5	2000	6	match	poisson	67.0535	56.3515	63.1255	68.2905	67.951	68.1405	66.9075	56.624	62.371	68.278	67.953	68.128	67.7555	67.0275	67.5155	67.973	66.9435	67.7
382	5	2000	6	match	poisson	68.4275	56.76	63.5915	70.0735	69.6615	69.8905	68.4355	55.887	63.485	70.0105	69.69	69.8585	69.673	68.4325	69.2465	69.6355	68.3705	69.3125
383	5	2000	6	match	poisson	68.5925	57.2045	64.379	69.416	69.085	69.2525	68.5615	56.375	64.445	69.4345	69.1925	69.3015	69.2855	68.224	69.1425	69.122	68.5625	69.0015
384	5	2000	6	match	poisson	66.885	56.6365	63.2325	68.222	67.868	67.9805	66.956	55.93	63.2595	68.427	68.0655	68.2105	67.977	66.8635	67.646	68.0785	66.9415	67.778
385	5	2000	6	match	poisson	65.7135	53.411	61.609	67.034	66.7925	66.896	65.6825	53.3525	61.633	67.2465	66.9765	67.0485	66.686	65.628	66.155	66.8315	65.842	66.583
386	5	2000	6	match	poisson	67.0375	56.7	62.5825	68.389	68.107	68.2535	67.079	57.3775	63.0175	68.4115	68.1355	68.267	67.841	66.7785	67.562	68.0605	67.012	67.9335
389	5	2000	6	match	poisson	67.8505	58.6995	65.5325	69.3195	68.907	69.0505	68.0065	58.4765	65.2065	69.307	68.935	69.123	69.0945	67.8785	68.729	69.144	68.048	68.818
388	5	2000	6	match	poisson	70.513	59.183	66.227	71.4445	71.1405	71.2845	70.1305	58.9665	66.0345	71.496	71.181	71.358	71.2195	70.262	71.0815	71.3195	70.2185	71.1905
387	5	2000	6	match	poisson	68.117	59.526	64.612	70.0355	69.5415	69.7085	68.614	60.0205	64.498	70.0635	69.742	69.8715	69.6355	68.336	69.289	69.617	68.543	69.317
390	5	2000	6	match	poisson	68.3115	58.6855	65.0245	69.8255	69.4755	69.6065	68.477	59.136	65.4745	69.8435	69.5655	69.628	69.517	68.437	69.172	69.6165	68.4285	69.291
391	5	2000	6	match	poisson	66.1305	55.174	62.841	67.8925	67.237	67.5525	66.548	55.2015	62.6865	67.9995	67.629	67.8095	67.525	66.09	66.732	67.433	66.557	67.2435
392	5	2000	6	match	poisson	69.622	60.518	67.265	71.707	71.1455	71.337	70.336	60.563	67.06	72.0175	71.618	71.828	71.38	69.9225	71.055	71.5	70.3895	71.3525
393	5	2000	6	match	poisson	66.8225	55.309	62.242	68.647	68.2045	68.383	67.3065	55.5525	67.107	68.72	68.3855	68.5785	68.302	67.043	68.0245	68.4385	67.304	67.7455
394	5	2000	6	match	poisson	70.026	60.1875	66.9695	71.065	70.6535	70.8095	70.177	60.727	66.195	71.0675	70.783	70.907	70.754	70.086	70.6565	70.9995	70.1655	70.896
395	5	2000	6	match	poisson	66.593	56.0965	64.166	67.8255	67.4145	67.6165	66.6425	55.679	63.528	67.9525	67.6495	67.7785	67.475	66.298	66.9655	67.611	66.6865	67.465
397	5	2000	6	match	poisson	69.832	59.4735	66.284	71.2425	70.58	70.9	69.999	59.732	64.6835	71.272	70.9285	71.1165	70.966	69.433	69.9745	71.057	69.873	70.7145
396	5	2000	6	match	poisson	66.2785	55.8465	62.399	67.343	67.039	67.159	66.244	55.979	61.9575	67.348	67.049	67.1755	67.2255	66.4085	67.081	67.135	66.384	66.9935
398	5	2000	6	match	poisson	72.308	60.047	66.81	73.046	72.7145	72.945	72.069	60.7645	72.051	73.0275	72.71	72.8775	72.8855	72.0155	72.7125	72.87	72.0595	72.4575
401	5	2000	6	match	exponential	66.58	54.797	63.9995	68.0785	66.681	67.4835	67.0445	55.2055	67.029	68.142	67.3405	67.901	67.908	66.839	67.624	67.822	67.029	67.6555
399	5	2000	6	match	poisson	69.2635	58.6165	66.015	70.643	70.179	70.316	69.4515	58.268	64.9515	70.775	70.452	70.6035	70.103	69.4835	70.01	70.514	69.404	70.115
400	5	2000	6	match	poisson	70.1575	59.737	66.762	70.99	70.64	70.833	69.847	59.6155	66.1505	71.0595	70.7045	70.88	70.8405	70.0245	70.634	70.9815	69.838	70.5705
402	5	2000	6	match	exponential	69.361	60.3505	67.2805	70.5965	69.3	70.0555	69.4725	59.527	66.5195	70.6425	69.787	70.2995	70.2735	69.1775	69.7225	70.4825	69.4995	70.401
403	5	2000	6	match	exponential	70.581	61.8565	65.121	72.038	70.868	71.649	70.642	61.542	65.0955	72.1025	71.2185	71.7505	71.465	70.3815	71.131	71.809	70.5685	71.4905
404	5	2000	6	match	exponential	66.833	58.4455	65.756	68.4685	66.917	67.9155	67.4165	57.847	63.8245	68.465	67.659	68.176	68.1675	66.7045	67.097	68.222	67.4035	68.047
405	5	2000	6	match	exponential	66.0365	54.432	63.699	67.3445	66.042	66.767	66.1665	53.31	63.093	67.383	66.52	66.9905	67.0425	65.8305	66.628	67.091	66.157	67.036
407	5	2000	6	match	exponential	69.4585	60.2995	67.0175	71.1075	69.5635	70.637	69.6025	60.629	67.007	71.0925	69.9325	70.658	70.659	69.509	70.206	70.7355	69.4405	70.322
406	5	2000	6	match	exponential	69.7815	60.8215	68.1825	71.367	70.0375	70.8405	70.029	60.6385	66.1395	71.412	70.423	71.034	71.0805	69.814	70.4545	71.1935	69.9795	70.744
408	5	2000	6	match	exponential	69.423	60.102	65.841	70.4025	69.2635	70.0295	69.4395	60.035	65.87	70.3955	69.463	70.107	70.1645	69.154	70.026	70.305	69.2995	70.2065
409	5	2000	6	match	exponential	67.897	57.521	65.0345	68.903	67.472	68.3775	67.9765	58.135	64.201	69.023	68.0775	68.7025	68.6645	67.622	68.133	68.7905	67.847	68.5875
410	5	2000	6	match	exponential	68.536	58.75	63.535	69.684	68.2375	69.3175	68.39	58.7175	63.2515	69.652	68.5685	69.276	69.273	68.1385	68.5405	69.4995	68.2425	69.258
411	5	2000	6	match	exponential	68.2535	54.717	63.418	69.4535	68.316	69.0645	68.143	55.0645	63.2155	69.4745	68.422	69.114	69.0025	67.993	68.8915	69.2005	68.077	68.933
412	5	2000	6	match	exponential	63.862	56.0705	60.204	64.86	63.6325	64.401	63.8215	56.0945	60.1935	64.877	64.007	64.5505	64.541	63.5765	64.0385	64.5915	63.7895	64.459
413	5	2000	6	match	exponential	69.471	56.521	65.848	70.924	69.2565	70.379	69.394	57.537	65.659	71.0155	69.8145	70.581	70.1255	69.2435	70.0095	70.564	69.4935	70.366
414	5	2000	6	match	exponential	70.485	62.4695	70.4815	71.8805	70.665	71.3975	70.7	62.548	66.787	72.0925	70.9175	71.817	71.6235	70.481	71.0855	71.8185	70.7035	71.447
415	5	2000	6	match	exponential	67.8395	57.7405	67.42	68.4275	67.217	68.041	67.4075	57.9595	67.4075	68.5735	67.58	68.2575	68.2555	66.809	67.942	68.353	67.3415	68.009
416	5	2000	6	match	exponential	64.6905	53.992	61.308	66.1515	64.852	65.7045	64.686	54.8125	61.3015	66.2065	64.9645	65.776	65.684	64.4515	65.495	65.726	64.7065	65.3805
417	5	2000	6	match	exponential	66.802	54.503	62.1455	67.6755	66.355	67.2725	66.3345	54.982	61.6095	67.6295	66.6975	67.3035	67.3575	66.601	67.241	67.3445	66.272	67.156
418	5	2000	6	match	exponential	67.2875	55.7895	63.4955	68.417	67.3975	68.0005	67.174	54.6225	63.018	68.4555	67.425	68.0785	68.25	67.332	68.2045	68.27	67.214	68.1265
419	5	2000	6	match	exponential	65.719	55.463	62.9385	66.98	65.9655	66.573	65.9195	55.0735	62.9285	66.996	66.0665	66.6195	66.759	65.756	66.5265	66.842	65.9315	66.7715
420	5	2000	6	match	exponential	63.373	54.1375	61.101	64.948	63.8415	64.471	63.649	53.7745	61.1055	64.9625	63.892	64.5295	64.6345	63.398	64.368	64.6225	63.6995	64.3245
421	5	2000	6	match	exponential	66.752	56.4455	63.777	68.6285	66.8985	67.977	66.9845	56.9775	62.5925	68.757	67.514	68.1915	68.196	66.843	67.2085	68.252	67.1555	67.819
422	5	2000	6	match	exponential	65.9875	53.3025	63.3475	67.821	66.2875	67.244	66.533	53.33	63.165	67.7835	66.7125	67.4165	67.3635	66.103	67.1585	67.3385	66.367	67.1215
424	5	2000	6	match	exponential	68.7725	60.1805	64.743	69.754	68.666	69.2885	68.6915	60.9595	64.492	69.7385	68.878	69.4225	69.302	68.012	68.8325	69.5655	68.543	69.334
423	5	2000	6	match	exponential	67.0715	55.5845	63.478	68.851	67.2455	68.24	67.3755	56.067	63.4805	68.9205	67.739	68.4935	67.9225	67.174	67.7265	68.3835	67.298	68.105
425	5	2000	6	match	exponential	68.456	59.539	66.215	70.3365	68.507	69.6595	68.995	59.098	65.847	70.4615	69.3855	70.038	69.8305	68.485	69.6825	70.08	68.9085	69.653
426	5	2000	6	match	exponential	68.5785	53.566	63.235	69.979	68.966	69.556	68.962	53.466	68.973	69.9455	69.167	69.621	69.767	68.8715	69.5225	69.672	68.9565	69.2405
427	5	2000	6	match	exponential	67.936	59.5455	64.8705	68.9915	67.7785	68.5635	67.885	60.2345	67.759	69.1625	68.027	68.773	68.7175	67.607	68.452	68.953	67.7395	68.565
428	5	2000	6	match	exponential	69.9655	60.27	66.5875	71.4975	70.013	70.8635	70.0655	60.643	65.591	71.6325	70.437	71.102	70.745	69.463	70.303	71.3035	70.0005	71.099
429	5	2000	6	match	exponential	69.4275	59.542	66.2095	70.7645	69.528	70.353	69.4955	59.401	66.231	70.733	69.8865	70.399	70.513	69.2525	69.619	70.5115	69.489	70.172
430	5	2000	6	match	exponential	66.762	57.1655	61.993	68.269	66.8815	67.88	67.067	56.7145	62.476	68.5385	67.449	68.1	67.7665	66.7895	67.6195	68.168	66.9545	67.953
431	5	2000	6	match	exponential	72.7995	56.5355	68.9455	74.1165	72.8455	73.752	72.7095	56.183	69.122	74.115	73.0235	73.541	73.6565	72.7725	73.378	73.6855	72.7875	73.585
432	5	2000	6	match	exponential	68.7875	56.3045	66.218	70.3685	68.876	69.6875	69.1485	55.3985	65.7045	70.436	69.399	70.0505	70.1095	68.8965	69.9065	70.1745	69.3305	70.112
433	5	2000	6	match	exponential	70.1035	57.5865	67.0465	72.045	70.3365	71.335	70.5125	58.752	66.108	72.038	70.81	71.6805	71.6995	70.2565	71.342	71.4465	70.5085	71.1755
434	5	2000	6	match	exponential	69.5465	61.2945	66.3135	71.3675	69.4895	70.776	69.62	61.0525	65.582	71.3665	70.1655	70.751	70.8615	69.065	70.017	70.985	69.6135	70.341
435	5	2000	6	match	exponential	67.9355	54.983	63.0795	69.3535	67.746	68.8405	68.0165	53.834	67.597	69.3775	68.308	68.999	68.831	67.81	68.6095	69.014	67.93	68.467
436	5	2000	6	match	exponential	69.0395	55.5795	64.7535	69.8175	68.55	69.3185	68.778	56.498	64.359	69.858	68.818	69.504	69.658	68.739	69.4815	69.6915	68.7085	69.469
437	5	2000	6	match	exponential	66.6215	55.37	61.7675	67.376	66.4235	67.0715	66.373	55.1055	61.5545	67.337	66.5485	67.042	67.115	66.3295	66.888	67.2675	66.278	67.0615
438	5	2000	6	match	exponential	66.0965	53.2685	62.001	67.6495	66.237	67.0475	66.2585	53.2575	61.114	67.6155	66.6105	67.2385	67.422	65.9185	67.2285	67.2695	66.0745	66.884
439	5	2000	6	match	exponential	67.8685	57.756	64.402	68.7805	67.6815	68.3985	67.8715	57.631	67.736	68.881	68.055	68.553	68.697	67.714	68.376	68.6555	67.855	68.1015
442	5	2000	6	match	exponential	65.2075	52.2585	62.49	67.062	65.4385	66.4315	65.449	52.3	61.51	67.2295	65.95	66.72	66.3105	65.2655	65.712	66.4725	65.4915	66.159
441	5	2000	6	match	exponential	67.998	54.7115	64.508	69.546	67.83	68.9705	68.118	54.3605	67.999	69.5365	68.4945	69.0925	69.1205	67.7115	68.865	69.301	68.127	68.5105
440	5	2000	6	match	exponential	66.771	59.1975	63.0155	67.2685	66.3475	66.8405	66.5105	58.6685	62.6145	67.273	66.5595	67.035	67.1075	66.3125	66.7	67.17	66.4325	67.0405
443	5	2000	6	match	exponential	67.2165	58.741	63.3005	68.406	67.298	67.9765	67.0725	58.9265	63.692	68.41	67.3695	67.9925	68.197	66.699	67.5995	67.938	67.2245	67.713
444	5	2000	6	match	exponential	66.9165	52.224	62.1725	68.0245	66.793	67.5615	67.044	51.932	61.779	68.054	67.163	67.7325	67.832	66.7775	67.7225	67.899	67.169	67.82
445	5	2000	6	match	exponential	67.899	54.1575	65.2875	69.182	68.0525	68.8445	68.0125	53.4095	67.97	69.1925	68.2055	68.8435	68.9905	67.8005	68.535	68.8385	67.888	68.3205
446	5	2000	6	match	exponential	67.1925	56.263	63.7265	68.6195	67.2865	68.2545	67.2295	55.5645	63.805	68.555	67.5795	68.21	68.0755	67.1205	67.872	68.317	67.2865	68.089
447	5	2000	6	match	exponential	70.3215	61.4825	66.257	71.257	70.298	70.89	70.3775	61.3625	66.1915	71.366	70.4945	71.0525	71.157	70.171	71.06	71.0935	70.2285	70.882
448	5	2000	6	match	exponential	70.4595	60.207	66.186	71.574	70.3775	71.278	70.4025	60.517	66.1525	71.694	70.765	71.2995	71.254	70.4535	71.106	71.3805	70.3905	71.2025
449	5	2000	6	match	exponential	70.5135	56.763	67.3355	72.0125	70.259	71.4445	70.4115	57.006	66.528	72.025	70.838	71.6525	71.594	70.4705	71.0995	71.6025	70.375	71.1475
451	5	2000	6	hamming	normal	68.8775	63.424	59.0465	69.6165	69.534	69.5705	68.6165	62.888	59.3755	69.722	69.634	69.659	69.094	68.7725	68.9	69.571	68.776	68.905
450	5	2000	6	match	exponential	66.088	54.9525	62.101	67.456	66.361	67.0485	66.2965	54.472	62.948	67.51	66.41	67.108	67.389	66.1765	67.1885	67.3555	66.398	67.093
452	5	2000	6	hamming	normal	67.8815	63.828	60.2285	69.69	69.593	69.6085	68.464	63.6465	59.0715	69.7685	69.697	69.7155	69.3775	68.3615	69.0395	69.6295	68.5715	68.4215
453	5	2000	6	hamming	normal	69.017	64.394	59.7005	70.9	70.79	70.78	69.5665	64.08	63.8005	70.952	70.839	70.8535	70.25	69.2755	69.076	70.5585	69.634	69.4985
454	5	2000	6	hamming	normal	67.8075	62.6915	58.394	68.8205	68.7385	68.7545	67.64	62.478	60.933	68.8415	68.7735	68.7925	68.4765	67.687	68.2315	68.4885	67.819	67.834
455	5	2000	6	hamming	normal	65.758	60.8415	56.015	67.434	67.3565	67.3745	66.2555	60.8335	56.9475	67.464	67.406	67.412	67.2075	66.29	66.5295	67.3075	66.362	66.9185
456	5	2000	6	hamming	normal	72.332	67.4425	64.771	73.089	73.0195	73.011	72.0435	66.771	71.989	73.22	73.137	73.111	72.9595	72.3245	72.4045	72.9035	72.359	72.6805
457	5	2000	6	hamming	normal	67.5895	62.7845	60.765	68.901	68.7895	68.8135	67.8155	62.656	59.1015	68.916	68.848	68.836	68.483	67.8935	68.212	68.665	67.9445	67.9845
458	5	2000	6	hamming	normal	69.097	64.6565	65.586	70.571	70.4405	70.416	69.3345	64.094	59.068	70.5755	70.5025	70.502	70.3515	69.2575	69.268	70.1705	69.4765	69.3705
459	5	2000	6	hamming	normal	65.896	60.335	56.539	67.4845	67.4015	67.3975	66.077	60.3505	61.2475	67.6025	67.539	67.501	67.251	66.2065	66.1635	67.097	66.2405	66.1485
461	5	2000	6	hamming	normal	66.96	62.8345	66.89	68.249	68.1545	68.158	66.977	62.841	57.0955	68.214	68.119	68.116	68.0125	67.2805	67.182	67.961	67.145	67.113
460	5	2000	6	hamming	normal	65.437	61.2545	58.785	66.462	66.4035	66.4205	65.4415	61.299	55.539	66.652	66.59	66.599	66.062	65.475	65.3685	66.1685	65.5575	65.5855
462	5	2000	6	hamming	normal	68.12	63.693	60.5225	69.353	69.214	69.2515	68.3775	63.8155	58.473	69.326	69.244	69.2465	68.8995	68.242	68.687	69.1745	68.4275	68.2765
463	5	2000	6	hamming	normal	67.206	64.068	63.708	67.9515	67.8575	67.845	66.8985	63.7745	59.1015	68.073	67.979	67.995	67.793	67.245	67.4595	67.819	66.904	66.9775
465	5	2000	6	hamming	normal	66.8055	62.4735	58.697	68.1835	68.0975	68.069	66.8845	62.2665	66.597	68.143	68.026	68.0885	67.889	66.8645	67.1805	67.983	67.1195	66.935
464	5	2000	6	hamming	normal	66.523	62.6505	60.754	67.907	67.7895	67.812	66.7145	62.233	57.952	67.91	67.8275	67.832	67.327	66.684	67.075	67.799	66.854	67.304
466	5	2000	6	hamming	normal	69.5085	64.445	60.475	70.855	70.7895	70.8015	69.567	64.14	61.659	70.795	70.7215	70.742	70.46	69.538	69.795	70.5365	69.591	69.407
467	5	2000	6	hamming	normal	67.938	63.4975	58.6515	69.264	69.161	69.1635	67.9545	62.798	58.604	69.283	69.191	69.2105	68.8675	68.022	68.3465	69.1445	68.287	68.421
468	5	2000	6	hamming	normal	65.6675	61.086	58.77	67.6715	67.5135	67.5145	66.019	60.977	57.1185	67.609	67.507	67.5035	67.308	66.0955	66.3135	67.416	66.252	66.6235
469	5	2000	6	hamming	normal	70.2555	65.505	63.855	71.8935	71.814	71.8075	70.4945	66.133	64.833	71.9065	71.834	71.8185	71.574	70.469	70.699	71.5145	70.78	71.2375
470	5	2000	6	hamming	normal	67.7715	63.164	59.202	69.4115	69.335	69.351	67.8475	63.4605	57.9485	69.4545	69.377	69.379	68.7585	67.7825	67.89	69.0415	68.2555	68.173
471	5	2000	6	hamming	normal	65.685	61.5985	61.993	66.9755	66.851	66.8175	65.737	61.757	56.0115	66.992	66.923	66.919	66.8615	65.6385	65.4385	66.567	65.9	66.0615
472	5	2000	6	hamming	normal	67.7825	63.167	63.601	68.8735	68.789	68.8045	67.683	62.68	56.493	68.885	68.8	68.7855	68.729	68.128	68.2015	68.5905	67.899	67.7965
473	5	2000	6	hamming	normal	65.916	61.7445	59.3325	67.3695	67.261	67.2865	65.983	61.668	59.4775	67.343	67.276	67.2825	66.94	65.9505	66.161	66.869	65.985	66.362
474	5	2000	6	hamming	normal	70.356	65.747	66.0185	71.461	71.3925	71.4005	70.163	65.5155	63.2175	71.493	71.405	71.4235	71.158	70.423	70.5955	71.2225	70.349	70.1155
475	5	2000	6	hamming	normal	68.926	64.143	62.1235	70	69.925	69.902	68.786	63.7465	59.387	70.199	70.12	70.1285	69.75	68.9685	69.121	69.6895	68.81	69.0405
476	5	2000	6	hamming	normal	67.9435	63.062	59.162	69.3465	69.235	69.246	67.9155	62.9785	60.0325	69.3415	69.282	69.2805	68.9875	67.77	67.15	69.152	68.33	68.0725
477	5	2000	6	hamming	normal	64.7625	60.902	56.783	65.989	65.913	65.91	64.5365	60.533	57.541	66.0435	65.965	65.9685	65.796	64.9755	65.0455	65.789	64.816	64.83
478	5	2000	6	hamming	normal	69.083	64.7105	65.82	70.3365	70.2715	70.2625	69.1285	64.6405	63.3805	70.411	70.35	70.3115	70.043	69.296	69.855	70.1905	69.313	69.413
480	5	2000	6	hamming	normal	69.5945	65.423	67.6225	70.8855	70.729	70.7145	69.8795	65.832	62.4695	70.984	70.8915	70.886	70.6845	69.8185	69.258	70.8495	69.951	69.938
481	5	2000	6	hamming	normal	69.5795	65.315	61.0095	71.269	71.1745	71.224	70.021	64.882	59.2115	71.285	71.216	71.2105	70.9665	69.961	69.863	70.9505	70.0695	70.4225
479	5	2000	6	hamming	normal	69.422	64.494	62.588	70.9915	70.8985	70.8995	69.7715	65.146	69.6925	71.141	71.0775	71.092	70.653	69.675	69.889	70.6995	70.1455	70.0115
482	5	2000	6	hamming	normal	65.0005	60.2975	58.514	66.335	66.207	66.245	65.127	60.193	55.555	66.3885	66.3165	66.333	66.1825	64.9445	64.525	66.2775	65.383	65.28
483	5	2000	6	hamming	normal	70.5905	65.425	68.838	71.979	71.847	71.8155	70.753	65.7875	58.887	71.9935	71.909	71.9195	71.708	70.7935	70.8855	71.8995	71.0135	71.0025
484	5	2000	6	hamming	normal	67.9795	63.259	60.4215	69.244	69.1315	69.176	67.907	63.3125	67.726	69.3415	69.2855	69.2835	68.9665	67.979	67.9145	69.065	68.176	68.0805
486	5	2000	6	hamming	normal	67.018	63.3785	63.8285	68.557	68.4185	68.4235	67.094	63.1955	67.0665	68.687	68.6125	68.6345	68.217	67.2195	68.1195	68.368	67.4545	67.3365
485	5	2000	6	hamming	normal	70.659	65.1575	65.8925	71.3695	71.2735	71.3225	70.4575	65.7305	60.301	71.4145	71.3645	71.344	71.205	70.67	70.766	71.3145	70.5555	70.9745
487	5	2000	6	hamming	normal	67.87	63.9015	62.659	69.35	69.244	69.256	67.8915	63.98	57.128	69.3375	69.233	69.2375	68.904	67.906	68.4245	68.9955	68.062	68.208
488	5	2000	6	hamming	normal	65.48	60.806	59.1385	66.848	66.7425	66.7715	65.6895	61.059	58.769	66.85	66.75	66.7725	66.6805	65.608	65.3515	66.6025	65.8745	66.2405
489	5	2000	6	hamming	normal	68.3635	63.644	60.757	69.7415	69.618	69.6405	68.5315	63.637	57.6765	69.7695	69.6695	69.685	69.366	68.504	68.533	69.5815	68.683	68.761
490	5	2000	6	hamming	normal	67.9135	63.298	61.4945	69.58	69.497	69.4805	68.222	63.189	57.721	69.6205	69.552	69.55	69.082	68.144	68.406	69.205	68.288	68.3815
492	5	2000	6	hamming	normal	69.7725	64.931	60.1895	70.906	70.822	70.835	69.7165	64.8975	58.5725	70.94	70.873	70.857	70.3315	69.6785	69.7385	70.712	69.912	70.309
491	5	2000	6	hamming	normal	67.3525	62.26	57.511	68.286	68.213	68.2165	67.098	62.0665	58.998	68.3325	68.2425	68.238	68.0475	67.3665	67.1735	68.0965	67.208	67.2935
493	5	2000	6	hamming	normal	68.0275	64.8235	63.383	70.037	69.87	69.851	68.704	65.1105	60.526	69.984	69.895	69.8905	69.218	68.1975	67.951	69.419	68.799	68.765
494	5	2000	6	hamming	normal	69.1295	63.8685	59.928	70.278	70.1925	70.192	69.2815	64.4585	65.189	70.3465	70.2545	70.253	70.03	69.4275	69.582	70.168	69.466	69.2435
495	5	2000	6	hamming	normal	67.6745	63.08	63.575	68.618	68.537	68.549	67.4815	63.0065	56.8045	68.6555	68.578	68.582	68.4455	67.618	67.4925	68.395	67.7145	67.799
496	5	2000	6	hamming	normal	69.5585	64.7925	65.8095	71.757	71.6205	71.6655	70.2805	64.92	58.88	71.614	71.545	71.523	71.426	70.1135	69.839	71.29	70.4325	70.2555
497	5	2000	6	hamming	normal	66.47	60.5385	61.461	67.8315	67.773	67.7805	66.191	61.027	53.0995	67.841	67.782	67.791	67.35	66.536	66.635	66.8685	66.314	66.1885
498	5	2000	6	hamming	normal	68.5195	62.0625	59.8315	70.243	70.102	70.082	69.097	62.479	59.954	70.2995	70.2545	70.257	69.983	68.8745	68.9035	69.862	69.2165	69.288
499	5	2000	6	hamming	normal	68.1895	63.974	60.2015	69.275	69.1775	69.182	68.1805	63.519	68.1665	69.2255	69.158	69.1555	69.038	68.1035	68.2565	69.0865	68.45	68.242
500	5	2000	6	hamming	normal	72.655	67.783	68.336	74.527	74.397	74.367	72.9625	67.8225	63.0895	74.539	74.462	74.463	73.824	72.7085	72.387	74.2695	73.312	73.528
501	5	2000	6	hamming	poisson	66.196	56.9955	57.6135	67.7075	67.4175	67.5325	66.3095	57.152	59.722	67.69	67.3665	67.4785	67.2195	65.9865	66.2115	67.3645	66.2785	66.269
502	5	2000	6	hamming	poisson	68.8995	58.0235	64.2255	70.2475	69.723	69.791	69.0155	57.6915	60.2585	70.5165	70.2285	70.295	69.856	68.584	68.8585	70.217	69.08	69.3725
503	5	2000	6	hamming	poisson	68.2145	57.12	61.0955	69.8055	69.394	69.4725	68.5485	56.4595	57.144	69.8385	69.4705	69.6035	69.614	68.5925	69.2235	69.5635	68.658	68.7545
504	5	2000	6	hamming	poisson	68.9085	57.2305	61.888	69.8795	69.584	69.6685	68.6425	57.219	68.6635	69.871	69.5335	69.66	69.4935	68.508	68.4305	69.6035	68.721	69.4665
505	5	2000	6	hamming	poisson	67.237	58.0195	58.795	68.8725	68.474	68.649	67.652	57.44	60.906	68.884	68.5705	68.705	68.7005	67.4335	68.13	68.475	67.6115	68.103
506	5	2000	6	hamming	poisson	68.596	59.7035	60.26	69.948	69.5045	69.6395	68.6625	59.7555	60.501	69.8935	69.5915	69.691	69.5555	68.3995	68.9455	69.5465	68.6745	69.287
507	5	2000	6	hamming	poisson	66.594	57.5255	59.645	67.734	67.4375	67.5315	66.393	57.1065	58.1675	67.75	67.4095	67.5625	67.4945	66.7485	67.0045	67.3925	66.399	66.536
508	5	2000	6	hamming	poisson	66.398	53.0705	60.806	67.4365	67.17	67.294	66.353	53.163	54.9275	67.452	67.218	67.275	67.28	66.4375	66.876	67.316	66.248	66.851
509	5	2000	6	hamming	poisson	66.679	56.5735	60.309	67.879	67.4175	67.6	66.7185	56.4445	58.3	67.959	67.665	67.724	67.6945	66.7285	67.5075	67.853	66.9155	66.8645
510	5	2000	6	hamming	poisson	65.828	54.554	56.1145	67.0215	66.7295	66.862	65.541	53.9535	65.287	67.183	66.8435	66.913	66.655	65.3985	65.3265	66.7935	65.7145	65.722
511	5	2000	6	hamming	poisson	68.721	56.301	64.6345	70.068	69.6585	69.787	68.712	57.418	57.762	70.1075	69.85	69.91	69.3915	68.2765	69.0725	69.802	68.58	68.8985
512	5	2000	6	hamming	poisson	68.721	57.978	67.1745	70.371	69.8375	70.0285	68.804	57.826	61.832	70.237	69.9635	70.049	69.591	68.0885	68.648	69.892	68.935	68.8355
513	5	2000	6	hamming	poisson	70.2055	60.069	66.4705	71.5615	71.22	71.285	70.2055	59.4045	61.968	71.5575	71.193	71.3635	71.3405	70.2885	70.9875	71.274	70.2145	70.315
515	5	2000	6	hamming	poisson	68.237	57.663	67.722	69.307	68.971	69.1435	68.284	57.4515	57.7155	69.472	69.1105	69.232	69.0035	68.0745	68.552	69.2835	68.264	68.6735
516	5	2000	6	hamming	poisson	67.495	57.3375	60.259	68.5115	68.126	68.3115	67.3895	57.273	59.0575	68.456	68.1555	68.258	68.148	66.9035	67.3515	68.2375	67.346	67.373
514	5	2000	6	hamming	poisson	66.422	57.2245	63.4705	67.8835	67.428	67.553	66.5105	56.6325	60.409	67.9755	67.689	67.7255	67.443	66.405	67.123	67.6145	66.4115	66.5285
517	5	2000	6	hamming	poisson	65.339	55.731	56.6825	66.831	66.4125	66.579	65.5915	56.128	56.683	66.911	66.5975	66.749	66.319	65.3475	65.9045	66.684	65.5615	65.647
518	5	2000	6	hamming	poisson	61.505	51.025	57.4245	62.895	62.3635	62.5485	61.739	51.0725	61.723	62.929	62.723	62.7765	62.6575	61.4655	62.0185	62.7655	61.5905	61.7875
519	5	2000	6	hamming	poisson	69.2995	57.339	57.576	71.416	70.925	71.076	70.0705	57.48	59.8455	71.4055	71.08	71.2025	70.8785	69.7695	70.0575	71.1675	70.092	70.0295
520	5	2000	6	hamming	poisson	69.578	59.7405	66.277	71.2415	70.764	70.933	69.8265	59.1175	60.768	71.3905	71.0045	71.107	70.917	69.86	70.5895	71.0005	69.9175	70.1835
521	5	2000	6	hamming	poisson	65.6585	56.0625	62.653	67.8275	67.1525	67.372	66.283	56.6225	62.2685	67.899	67.58	67.688	67.5425	65.72	67.1175	67.5795	66.2805	67.0585
522	5	2000	6	hamming	poisson	64.567	54.9775	61.854	65.6235	65.3065	65.369	64.7945	54.9705	64.696	65.6255	65.3505	65.4555	65.489	64.5505	65.103	65.2765	64.852	65.11
523	5	2000	6	hamming	poisson	70.0695	59.323	67.149	71.6225	71.0645	71.2815	70.18	58.977	61.8905	71.6945	71.398	71.544	71.3675	69.7995	69.7675	71.4085	69.902	70.994
524	5	2000	6	hamming	poisson	66.413	55.684	59.845	67.873	67.5055	67.5855	66.7365	55.364	66.4935	67.877	67.5705	67.6605	67.709	66.722	67.175	67.765	66.642	66.827
525	5	2000	6	hamming	poisson	70.626	60.117	64.504	71.9785	71.5145	71.589	70.948	60.372	59.5855	72.0375	71.708	71.837	71.464	70.603	71.188	71.844	71.015	71.11
526	5	2000	6	hamming	poisson	67.4685	57.109	67.0965	68.1315	67.8395	67.9665	67.131	57.308	64.049	68.1555	67.8895	67.984	67.616	67.0895	67.367	67.948	67.1605	67.2105
527	5	2000	6	hamming	poisson	65.646	57.22	60.9585	66.8615	66.4735	66.701	65.4025	57.0745	65.236	66.814	66.4695	66.661	66.3525	65.1745	65.4505	66.465	65.3225	65.69
528	5	2000	6	hamming	poisson	67.768	55.8495	59.9855	68.6795	68.3195	68.481	67.413	56.292	59.812	68.6905	68.388	68.466	68.34	67.488	67.908	68.4735	67.525	68.134
529	5	2000	6	hamming	poisson	69.896	59.0085	66.58	71.0975	70.656	70.852	69.8875	58.4885	62.7605	71.1195	70.786	70.8965	70.687	69.796	69.9645	70.749	69.898	70.061
530	5	2000	6	hamming	poisson	68.8055	57.463	61.089	70.0725	69.6705	69.8455	68.89	57.9085	60.946	70.047	69.732	69.8725	69.8035	68.923	69.333	69.944	68.917	69.005
531	5	2000	6	hamming	poisson	69.719	57.357	59.598	71.2625	70.8855	71.033	70.0735	57.527	57.7155	71.2585	70.918	71.036	70.988	69.927	70.1685	71.0145	70.0545	70.1455
532	5	2000	6	hamming	poisson	69.334	58.634	58.625	70.7025	70.3485	70.545	69.357	59.0915	59.6455	70.8115	70.532	70.673	70.498	69.1945	68.419	70.326	69.385	69.3545
533	5	2000	6	hamming	poisson	69.2955	57.954	59.518	70.376	69.9965	70.1635	69.077	57.517	61.452	70.3765	69.9465	70.141	70.198	69.4785	69.7195	70.085	69.25	69.6455
535	5	2000	6	hamming	poisson	65.341	56.509	58.4775	67.154	66.5655	66.7805	65.6825	57.04	54.645	67.113	66.74	66.8485	66.808	65.193	65.8155	66.8305	65.712	66.351
534	5	2000	6	hamming	poisson	68.2905	57.053	59.2405	69.733	69.4205	69.4995	68.143	56.5265	59.121	69.853	69.51	69.6035	69.1605	67.95	68.317	69.5205	68.2795	68.305
536	5	2000	6	hamming	poisson	68.626	57.7375	61.8295	69.765	69.4245	69.545	68.5155	58.5625	57.6835	69.7565	69.4545	69.6025	69.255	68.2135	68.9285	69.5705	68.5085	68.575
537	5	2000	6	hamming	poisson	67.801	58.069	60.371	69.6815	69.1795	69.3145	68.2865	57.5015	60.462	69.734	69.457	69.522	69.3255	68.021	68.7695	69.3915	68.3825	68.6485
539	5	2000	6	hamming	poisson	70.3275	60.732	62.803	71.695	71.242	71.363	70.4345	60.2185	62.995	71.879	71.571	71.676	71.4225	70.505	70.867	71.3205	70.4575	70.5405
538	5	2000	6	hamming	poisson	68.885	58.8465	63.137	70.4165	69.9345	70.1055	69.194	59.383	61.1635	70.563	70.169	70.332	70.3185	69.1665	69.279	70.214	69.1785	69.795
540	5	2000	6	hamming	poisson	70.6065	59.984	66.1645	71.7745	71.463	71.585	70.6975	59.8745	61.6015	71.778	71.532	71.624	71.5385	70.2165	70.575	71.575	70.6745	70.6975
541	5	2000	6	hamming	poisson	68.7385	57.0855	62.0355	69.877	69.566	69.732	68.444	56.935	62.025	69.8695	69.5645	69.6455	69.586	68.3295	68.5745	69.181	68.4355	68.4895
542	5	2000	6	hamming	poisson	67.5225	56.3105	56.0235	68.807	68.394	68.493	67.501	56.2345	58.0085	68.8245	68.5055	68.618	68.593	67.4715	67.9975	68.657	67.57	67.7015
543	5	2000	6	hamming	poisson	72.316	60.171	67.297	73.2495	72.885	73.0415	72.1	59.0205	60.635	73.231	72.8655	73.006	72.934	72.0585	72.4055	72.8785	72.2015	72.566
544	5	2000	6	hamming	poisson	64.8165	54.0295	55.563	65.758	65.302	65.5675	64.4675	54.4855	57.642	65.747	65.4095	65.5125	65.5225	64.5345	64.549	65.461	64.599	64.45
545	5	2000	6	hamming	poisson	70.1915	58.1325	58.7965	71.523	71.106	71.3175	70.332	58.658	59.6345	71.5015	71.1415	71.2765	71.0595	70.1595	70.37	71.371	70.2885	70.3885
546	5	2000	6	hamming	poisson	64.4905	53.196	53.9755	65.8175	65.516	65.6835	64.2455	53.4035	56.992	65.9445	65.6585	65.773	65.2965	63.937	64.233	65.6175	64.307	64.5445
547	5	2000	6	hamming	poisson	65.755	54.591	62.1225	67.3195	66.747	66.9585	66.0375	54.746	61.4055	67.3965	66.9835	67.169	66.749	65.3875	65.5225	66.935	66.028	66.1105
551	5	2000	6	hamming	exponential	67.975	52.9465	60.7255	68.7815	67.5045	68.259	67.6835	52.8025	60.221	68.8195	67.968	68.4485	68.4465	67.493	68.407	68.6905	67.594	68.308
548	5	2000	6	hamming	poisson	69.2725	59.2455	61.4755	71.127	70.4585	70.7435	69.8885	59.3765	60.878	71.092	70.783	70.837	70.7835	69.2815	69.925	70.881	69.921	70.075
549	5	2000	6	hamming	poisson	73.0745	60.665	65.443	74.039	73.699	73.8675	72.9415	60.951	61.436	74.0365	73.691	73.763	73.625	72.426	73.1485	73.8265	72.964	73.4115
550	5	2000	6	hamming	poisson	68.258	59.6765	64.7515	70.005	69.5635	69.786	68.6265	59.0585	62.3185	70.0765	69.7735	69.8505	69.782	68.3405	68.8905	69.811	68.647	68.642
552	5	2000	6	hamming	exponential	68.131	55.786	62.2335	69.824	68.057	69.1015	68.531	56.4985	56.2295	69.825	68.651	69.445	69.566	67.919	68.6665	69.595	68.5285	69.067
553	5	2000	6	hamming	exponential	69.5965	61.291	66.462	70.825	69.5465	70.3455	69.374	61.361	62.8755	70.8425	69.757	70.3855	70.562	69.45	70.0745	70.209	69.3075	69.5325
554	5	2000	6	hamming	exponential	67.3045	57.4055	63.459	68.5925	67.2755	68.16	67.309	57.523	59.6675	68.5535	67.514	68.049	68.4245	67.4735	67.3505	68.2855	67.279	67.5545
555	5	2000	6	hamming	exponential	66.5625	56.9385	64.0375	68.0935	66.525	67.318	66.927	57.1745	57.0775	68.1515	67.2175	67.6735	67.8505	66.853	67.3685	67.9715	66.9675	67.802
556	5	2000	6	hamming	exponential	68.113	60.5025	66.4885	69.4835	67.9745	68.8625	68.3245	59.6195	62.5945	69.5	68.5375	68.998	69.2385	68.226	68.014	69.2295	68.3825	68.842
557	5	2000	6	hamming	exponential	66.4495	54.7185	62.0485	68.5985	66.4555	67.7995	67.0215	55.3465	62.184	68.7115	67.413	68.167	67.881	66.3665	66.968	68.433	67.103	68.0205
558	5	2000	6	hamming	exponential	69.5005	60.7075	69.494	70.784	69.5065	70.317	69.5705	61.3495	61.995	70.8185	69.99	70.3655	70.569	69.325	69.732	70.6845	69.7325	69.7565
559	5	2000	6	hamming	exponential	67.4795	56.7025	63.497	68.667	67.153	68.0665	67.4525	56.392	62.657	68.7765	67.8245	68.418	68.4795	67.176	67.8615	68.5325	67.5155	67.576
560	5	2000	6	hamming	exponential	68.47	57.81	60.368	70.0515	68.2465	69.3875	68.9515	57.738	60.6835	70.2505	69.0805	69.772	69.886	68.246	68.3765	69.999	68.8425	69.377
562	5	2000	6	hamming	exponential	67.711	55.169	63.2625	68.9465	67.572	68.487	67.508	55.8345	61.3865	69.0715	67.894	68.4845	68.47	67.463	67.971	68.845	67.5725	67.9035
561	5	2000	6	hamming	exponential	63.032	51.949	59.2685	64.166	62.945	63.601	63.069	51.563	52.0855	64.2415	63.388	63.8485	63.9995	62.7995	62.5425	64.0605	63.1555	63.311
563	5	2000	6	hamming	exponential	70.1905	59.0835	63.433	71.479	69.827	70.848	70.1685	59.242	70.115	71.584	70.3465	71.0515	71.088	69.91	70.557	71.2625	70.016	70.29
564	5	2000	6	hamming	exponential	64.9765	54.3965	58.6335	66.5255	65.1935	65.876	65.5575	55.1545	58.0895	66.805	65.765	66.3525	66.2875	65.216	65.3985	66.4605	65.471	65.891
565	5	2000	6	hamming	exponential	67.5145	54.35	62.487	68.5745	67.2465	67.874	67.6045	53.6075	61.8755	68.591	67.7715	68.251	68.277	67.3155	67.284	68.371	67.585	67.8315
566	5	2000	6	hamming	exponential	67.849	57.122	63.637	68.8485	67.2115	68.403	67.869	57.0315	63.684	69.5845	68.298	69.039	68.505	67.6615	68.203	68.961	67.7055	67.9425
567	5	2000	6	hamming	exponential	66.1925	54.921	60.6265	67.74	66.375	67.324	66.1465	55.299	59.5165	67.8275	66.447	67.333	67.408	65.92	66.606	67.435	66.002	66.76
568	5	2000	6	hamming	exponential	67.195	56.4995	60.043	68.377	67.12	67.9435	67.195	55.7005	57.4755	68.548	67.38	68.218	68.1725	66.909	67.392	68.115	67.0945	67.4585
569	5	2000	6	hamming	exponential	68.532	58.2285	63.5335	70.3335	68.461	69.8165	68.5825	58.3355	68.478	70.328	68.811	69.84	69.7725	68.5125	68.5445	69.8705	68.329	69.176
570	5	2000	6	hamming	exponential	67.2365	57.835	60.2915	68.317	67.062	67.8135	67.088	57.796	63.2415	68.401	67.4165	67.94	67.9335	66.958	67.404	68.1365	67.014	67.0595
571	5	2000	6	hamming	exponential	66.509	57.037	62.561	68.265	66.7275	67.6905	66.865	57.439	55.744	68.302	67.226	67.8355	68.079	66.85	66.8245	68.125	67.0125	67.0185
572	5	2000	6	hamming	exponential	70.6135	58.741	61.809	71.823	70.687	71.4085	70.6825	57.6445	59.083	71.7585	70.6465	71.327	71.242	69.981	70.316	71.5035	70.5375	70.67
573	5	2000	6	hamming	exponential	65.59	52.3895	59.7165	67.054	65.5465	66.4665	65.8095	52.5615	57.839	66.982	66.0915	66.646	66.643	65.7365	66.0275	66.7835	65.8125	66.167
574	5	2000	6	hamming	exponential	69.4295	56.9295	61.364	70.5545	69.3605	70.086	69.3935	57.1455	62.389	70.5895	69.59	70.252	70.418	69.2295	69.7485	70.2865	69.4475	69.791
575	5	2000	6	hamming	exponential	68.569	59.021	62.072	69.8755	68.558	69.303	68.6815	58.264	64.244	69.992	69.027	69.571	69.235	68.4675	68.2205	69.6765	68.7375	68.7565
576	5	2000	6	hamming	exponential	68.6565	58.2105	64.859	69.7395	68.563	69.3045	68.713	58.01	57.7395	69.7715	68.848	69.3345	69.386	68.3685	68.716	69.5445	68.6875	69.042
577	5	2000	6	hamming	exponential	69.545	56.6655	61.0405	70.827	69.7145	70.4235	69.635	56.945	59.5555	70.878	69.8535	70.4525	70.606	69.8845	70.0965	70.69	69.618	70.088
580	5	2000	6	hamming	exponential	70.182	55.4095	67.2785	71.261	69.7465	70.596	70.1935	56.06	59.556	71.2695	70.3695	70.879	71.1145	69.9945	70.225	71.117	70.1735	70.307
579	5	2000	6	hamming	exponential	67.3895	57.005	59.33	68.2565	67.201	67.7885	67.2525	57.1085	55.6405	68.2535	67.51	67.8755	67.9485	67.2735	67.4645	68.1395	67.3705	67.667
578	5	2000	6	hamming	exponential	67.479	54.9225	61.225	68.539	67.1765	68.0095	67.031	55.9095	63.3605	68.863	67.52	68.428	68.1295	67.0875	67.8845	68.305	67.134	66.997
581	5	2000	6	hamming	exponential	68.985	61.641	60.749	70.559	68.7615	69.817	69.233	61.6965	63.5575	70.543	69.534	70.0465	70.285	68.986	68.6345	70.282	69.1365	69.3405
583	5	2000	6	hamming	exponential	66.574	53.3815	59.118	68.003	66.76	67.3755	66.8525	53.5075	58.934	68.03	67.0235	67.554	67.755	66.603	66.979	67.7695	67.001	67.047
582	5	2000	6	hamming	exponential	70.21	63.421	62.751	71.7645	70.497	71.088	70.81	63.1925	62.656	71.7555	70.8315	71.4205	71.589	70.5365	70.775	71.5775	70.7105	71.11
584	5	2000	6	hamming	exponential	65.447	49.853	60.7005	66.6385	65.4245	66.238	65.447	49.008	53.1985	66.6615	65.6455	66.1975	66.3305	65.119	65.7565	66.5325	65.48	65.7375
585	5	2000	6	hamming	exponential	66.211	52.6235	57.077	68.0265	66.377	67.4275	66.4115	52.593	59.676	68.193	67.008	67.663	66.9195	66.101	66.494	67.921	66.4055	66.946
586	5	2000	6	hamming	exponential	68.399	56.047	65.465	69.7445	68.1835	69.137	68.666	56.7085	57.907	69.742	68.7485	69.4	69.4145	68.2485	68.1775	69.6165	68.618	68.787
587	5	2000	6	hamming	exponential	66.4345	54.2625	60.016	67.739	66.348	67.2725	66.3955	52.8875	66.3915	67.637	66.7035	67.192	67.2715	66.3805	66.824	67.1875	66.3435	66.767
588	5	2000	6	hamming	exponential	69.521	56.4435	66.2715	70.8315	69.3635	70.266	69.593	55.726	69.4685	70.876	69.9875	70.474	70.4455	69.2765	69.5215	70.632	69.6265	69.6895
589	5	2000	6	hamming	exponential	70.0895	60.803	64.161	71.4475	70.107	70.79	70.3095	60.246	70.2555	71.4655	70.482	71.0505	71.0705	70.1195	70.495	71.2535	70.175	70.3295
590	5	2000	6	hamming	exponential	65.0465	55.666	59.954	66.328	65.0725	65.8855	65.123	55.914	54.1985	66.3755	65.3555	65.8925	66.035	64.977	65.2075	66.0175	65.25	65.6495
591	5	2000	6	hamming	exponential	68.857	56.9965	65.6175	70.2235	68.8645	69.6135	68.8885	56.296	59.3535	70.251	69.2605	69.776	69.799	68.9505	69.0445	69.8595	68.9175	69.7195
592	5	2000	6	hamming	exponential	66.2015	54.275	55.277	67.9875	66.505	67.3265	66.5955	54.17	53.491	68.024	66.8885	67.5905	67.7265	66.3565	67.1315	67.9225	66.676	66.716
593	5	2000	6	hamming	exponential	67.553	57.1265	61.7255	69.016	67.519	68.47	67.804	57.6045	63.9135	68.964	67.984	68.568	68.626	67.6185	67.788	68.7195	67.731	67.77
594	5	2000	6	hamming	exponential	69.5485	55.3855	61.296	70.631	69.363	70.2105	69.167	55.19	58.232	70.7775	69.4855	70.211	70.396	69.263	69.213	70.247	69.149	69.1655
595	5	2000	6	hamming	exponential	66.895	58.5725	60.613	68.546	67.1345	68.0045	67.2095	58.804	55.9565	68.5945	67.395	68.228	67.666	66.5615	67.037	68.2345	67.1355	67.5055
596	5	2000	6	hamming	exponential	69.5045	61.9625	61.953	70.76	69.1975	70.192	69.7385	61.8735	56.9835	70.822	69.864	70.4765	70.5495	69.3435	69.3235	70.674	69.526	70.1135
597	5	2000	6	hamming	exponential	69.2635	58.732	61.639	71.3435	69.6735	70.6045	69.9135	58.6355	64.143	71.2955	70.135	70.8655	70.9825	69.483	70.4135	71.1185	69.829	70.0115
599	5	2000	6	hamming	exponential	69.7985	57.4815	66.3255	71.2755	69.8435	70.7085	70.2725	57.3765	62.2235	71.288	70.5155	70.9865	70.9945	69.667	69.162	71.104	70.1685	70.3025
598	5	2000	6	hamming	exponential	67.261	54.512	57.474	68.8185	67.473	68.268	67.2915	54.2145	67.3345	68.847	67.5745	68.2955	68.5635	67.372	68.0745	68.639	67.4325	67.551
601	5	2000	8	match	normal	65.4735	63.435	62.269	66.695	66.6665	66.671	65.624	63.549	65.567	66.896	66.8685	66.879	66.259	65.6335	65.9215	66.7045	66.078	66.12
600	5	2000	6	hamming	exponential	64.692	55.322	59.1075	65.827	64.4135	65.3815	64.448	55.043	57.4585	66.1455	65.032	65.643	65.332	64.2995	64.9335	65.558	64.3845	64.9465
602	5	2000	8	match	normal	67.3455	65.6095	64.98	68.2	68.131	68.1505	67.38	65.3555	64.8305	68.2135	68.173	68.1785	67.7125	67.264	67.326	68.0825	67.6755	68.0295
603	5	2000	8	match	normal	65.106	63.247	65.086	65.9035	65.875	65.88	65.3075	63.351	62.427	65.9155	65.896	65.8985	65.806	65.39	65.512	65.59	65.3085	65.551
604	5	2000	8	match	normal	65.9255	63.7135	63.149	66.928	66.8705	66.8655	66.069	63.5605	65.699	66.9285	66.8935	66.8945	66.7575	66.3015	66.3555	66.8015	66.313	66.467
605	5	2000	8	match	normal	65.767	63.6995	62.8555	66.3965	66.256	66.3185	65.78	63.697	62.6885	66.476	66.455	66.454	66.176	65.661	66.045	66.251	65.8805	66.19
606	5	2000	8	match	normal	64.509	62.451	62.1705	65.309	65.245	65.269	64.58	62.658	61.5355	65.3125	65.283	65.279	65.087	64.671	64.8785	65.2615	64.807	65.191
607	5	2000	8	match	normal	71.17	68.746	71.1205	72.1635	72.1315	72.133	71.1485	68.7465	67.417	72.233	72.202	72.2	71.9555	71.4335	71.5955	71.866	71.3985	71.799
608	5	2000	8	match	normal	65.7	63.534	63.3095	66.858	66.82	66.816	65.944	63.7555	62.9935	66.959	66.928	66.931	66.671	66.1775	66.6415	66.579	66.079	66.4865
609	5	2000	8	match	normal	64.037	62.318	60.9995	65.2515	65.1985	65.2045	64.2945	62.352	64.2915	65.2785	65.24	65.2435	64.9855	64.401	64.581	64.9875	64.6185	64.7515
610	5	2000	8	match	normal	65.1155	63.4835	62.858	66.241	66.194	66.2045	65.2485	63.562	62.4285	66.2965	66.266	66.2715	65.9945	65.458	65.8045	66.093	65.5645	65.98
611	5	2000	8	match	normal	67.473	65.478	66.3165	68.276	68.2105	68.197	67.721	65.6145	64.291	68.3205	68.278	68.282	68.02	67.4875	67.3595	68.158	67.8685	68.103
612	5	2000	8	match	normal	71.8245	69.9065	69.665	72.7675	72.693	72.7085	71.699	69.8245	68.674	72.785	72.7535	72.745	72.485	71.9615	71.9535	72.5065	72.013	72.323
613	5	2000	8	match	normal	64.839	63.5135	63.1525	65.8975	65.837	65.8635	65.1185	63.506	62.8465	66.093	66.0505	66.0605	65.4885	65.08	65.3445	65.8465	65.365	65.6675
614	5	2000	8	match	normal	65.9945	63.6985	62.1495	67.1545	67.121	67.119	66.209	63.475	62.2675	67.156	67.1235	67.128	66.7195	66.215	66.5695	67.036	66.526	66.842
615	5	2000	8	match	normal	70.3015	68.1945	67.4815	70.964	70.9245	70.9265	70.286	68.178	67.59	71.0435	71.0225	71.011	70.793	70.313	70.5015	70.902	70.5825	70.859
616	5	2000	8	match	normal	68.853	66.7665	65.914	69.9685	69.893	69.908	69.04	66.5305	64.763	69.9665	69.9205	69.9105	69.7055	69.118	69.205	69.813	69.3195	69.6585
618	5	2000	8	match	normal	67.769	64.947	63.606	68.789	68.747	68.7485	67.784	64.908	63.6	68.796	68.7665	68.7685	68.6815	67.994	68.539	68.533	67.9815	68.4745
617	5	2000	8	match	normal	66.669	63.6225	61.8165	67.4365	67.397	67.3975	66.8115	63.334	66.738	67.432	67.397	67.397	67.2755	66.894	67.243	67.3445	67.048	67.032
619	5	2000	8	match	normal	66.896	64.1295	62.826	67.586	67.5315	67.5535	66.592	64.051	62.352	67.638	67.608	67.607	67.3705	66.892	67.2085	67.4445	66.854	67.192
620	5	2000	8	match	normal	66.591	65.1095	66.591	67.2575	67.22	67.2285	66.6695	64.5165	63.701	67.272	67.245	67.2355	67.151	66.8695	66.9015	67.128	66.811	67.1065
621	5	2000	8	match	normal	72.107	69.482	69.203	72.8425	72.782	72.7855	72.0485	69.4175	67.97	72.803	72.7635	72.7605	72.661	72.212	72.5595	72.631	72.146	72.5065
623	5	2000	8	match	normal	65.0785	62.617	62.111	66.025	65.9755	65.9595	65.4305	62.6665	61.1535	66.0285	66.005	66.008	65.775	65.216	65.335	65.848	65.5735	65.814
622	5	2000	8	match	normal	68.306	66.033	64.554	69.506	69.4805	69.4775	68.305	65.641	64.468	69.5815	69.5595	69.5575	69.1405	68.461	69.0595	69.1195	68.5535	68.975
624	5	2000	8	match	normal	65.1345	62.617	61.3045	66.152	66.1095	66.123	65.154	62.948	61.443	66.142	66.094	66.1045	65.769	65.317	65.393	65.9655	65.2975	65.7945
625	5	2000	8	match	normal	65.263	63.247	64.266	65.9625	65.8995	65.9115	65.2335	63.2165	62.1605	65.963	65.93	65.9375	65.73	65.1635	65.5015	65.899	65.453	65.85
626	5	2000	8	match	normal	66.728	64.862	64.0345	67.567	67.5285	67.525	66.8095	65.0375	64.1585	67.62	67.5875	67.585	67.4815	66.9315	67.055	67.5215	67.1105	67.4715
627	5	2000	8	match	normal	71.599	69.179	67.5205	72.3355	72.3055	72.301	71.746	69.285	67.5355	72.3795	72.3405	72.337	72.1795	71.7365	72.0625	72.2845	71.85	72.218
628	5	2000	8	match	normal	68.8455	66.661	66.739	69.825	69.762	69.7635	68.9635	66.535	65.8535	69.869	69.836	69.8425	69.5875	68.7135	68.7405	69.6265	69.188	69.5445
629	5	2000	8	match	normal	69.4785	66.3215	66.7135	70.2075	70.1565	70.149	69.2575	66.5635	64.544	70.2805	70.2535	70.244	69.9895	69.4725	69.4945	70.145	69.5765	70.0365
630	5	2000	8	match	normal	65.2865	62.3615	65.2825	66.665	66.6235	66.6195	65.842	62.7155	65.842	66.7075	66.666	66.683	66.3055	65.683	66.3055	66.5845	66.107	66.183
631	5	2000	8	match	normal	65.234	63.7725	63.4525	66.257	66.2065	66.2105	65.4085	63.645	62.9735	66.3095	66.277	66.264	66.1165	65.548	65.919	66.1775	65.6625	65.965
632	5	2000	8	match	normal	67.071	65.4485	65.036	67.857	67.8425	67.8295	66.958	65.3855	64.904	68.0835	68.063	68.0565	67.7305	67.1745	67.583	67.6955	67.1925	67.46
633	5	2000	8	match	normal	64.329	61.8015	61.4095	65.8025	65.7405	65.74	64.7	62.0155	60.673	65.766	65.7345	65.735	65.4645	64.676	65.0045	65.577	64.987	65.407
634	5	2000	8	match	normal	65.583	63.94	63.4675	66.68	66.6425	66.6325	65.725	63.863	63.0205	66.699	66.6675	66.657	66.5415	65.7845	66.091	66.318	65.891	66.2375
636	5	2000	8	match	normal	68.6095	66.191	65.3345	69.4615	69.413	69.421	68.5905	66.3	65.0365	69.473	69.43	69.4335	69.2635	68.675	68.9875	69.389	68.859	69.309
635	5	2000	8	match	normal	66.732	64.606	64.4785	67.959	67.913	67.9065	66.808	64.735	63.441	67.94	67.909	67.921	67.513	66.8535	66.9745	67.6805	67.1415	67.64
637	5	2000	8	match	normal	65.305	63.3895	63.037	65.96	65.9085	65.9155	65.066	62.9285	62.464	65.9595	65.9205	65.918	65.8235	65.428	65.705	65.6635	65.2905	65.622
638	5	2000	8	match	normal	67.5165	65.823	65.7	68.43	68.374	68.357	67.575	65.549	65.1105	68.4695	68.428	68.4335	68.081	67.4255	67.5375	68.1775	67.755	68.1035
639	5	2000	8	match	normal	67.716	65.9525	65.1115	68.7645	68.719	68.7275	67.7475	65.9685	67.7475	68.777	68.751	68.739	68.493	67.87	68.019	68.4535	68.083	68.2165
640	5	2000	8	match	normal	67.654	64.2985	65.3385	68.7635	68.7075	68.7115	67.5795	64.78	62.9835	68.7635	68.7365	68.7365	68.394	67.733	68.313	68.4285	67.8065	68.1385
641	5	2000	8	match	normal	66.3675	64.2635	63.9575	67.4405	67.3955	67.393	66.6015	64.218	63.0805	67.481	67.4465	67.4515	67.0655	66.3285	66.3185	67.299	66.904	67.2125
642	5	2000	8	match	normal	66.8935	64.445	63.565	67.57	67.521	67.54	66.6175	64.5795	63.058	67.6715	67.644	67.6405	67.269	66.7965	67.1405	67.4905	66.8465	67.273
643	5	2000	8	match	normal	65.97	63.764	63.4825	67.2345	67.193	67.1705	66.268	63.683	62.5425	67.304	67.2675	67.258	67.146	66.486	66.627	66.939	66.5655	66.81
644	5	2000	8	match	normal	67.1695	64.83	63.154	68.1095	68.062	68.0515	67.2645	64.9115	63.026	68.1035	68.0605	68.065	67.899	67.289	67.638	68.0155	67.5005	67.8785
645	5	2000	8	match	normal	64.5305	61.9945	60.817	65.595	65.5635	65.565	64.5375	62.044	64.5065	65.617	65.578	65.5855	64.312	63.9	64.221	65.5775	64.8945	65.4
646	5	2000	8	match	normal	69.878	68.109	67.2265	70.796	70.7495	70.755	69.929	68.1605	67.4205	70.8015	70.7705	70.7645	70.645	70.179	70.534	70.555	70.159	70.5065
647	5	2000	8	match	normal	65.707	62.8725	64.096	66.5045	66.454	66.4775	65.6525	63.0465	61.5945	66.541	66.5135	66.522	66.2145	65.9065	65.9885	66.115	65.7595	66.072
648	5	2000	8	match	normal	67.363	64.7115	63.897	68.379	68.361	68.365	67.112	64.6175	63.3665	68.6135	68.5665	68.5705	68.0935	67.557	68.0235	68.326	67.585	68.1145
649	5	2000	8	match	normal	66.8375	65.329	64.8825	68.1545	68.0855	68.1	67.1565	65.174	64.2585	68.212	68.1775	68.179	67.805	66.9755	67.205	68.0745	67.453	67.876
650	5	2000	8	match	normal	70.171	67.88	67.205	70.802	70.771	70.7905	69.877	67.905	66.834	70.8205	70.798	70.797	70.6835	70.1215	70.284	70.669	70.1555	70.5505
651	5	2000	8	match	poisson	68.053	57.4765	65.618	68.9435	68.5225	68.74	68.0165	57.3375	64.558	68.9265	68.685	68.7865	68.733	68.006	68.702	68.766	67.951	68.6245
652	5	2000	8	match	poisson	67.09	54.9375	64.185	68.008	67.6985	67.84	67.2545	55.3365	64.301	68.034	67.7675	67.8955	67.886	67.2035	67.8505	67.618	67.2865	67.6145
654	5	2000	8	match	poisson	68.3825	56.3945	63.99	69.536	69.186	69.3005	68.4165	56.977	63.917	69.6585	69.293	69.4435	69.2215	68.1085	68.939	69.4115	68.32	69.1665
653	5	2000	8	match	poisson	65.914	54.9305	63.015	66.616	66.3745	66.478	65.6825	54.4295	62.8405	66.599	66.334	66.412	66.5395	65.599	66.427	66.3865	65.759	66.2815
655	5	2000	8	match	poisson	64.8615	54.313	62.3805	65.9405	65.572	65.786	64.832	54.182	62.422	65.9015	65.588	65.748	65.6085	64.827	65.56	65.437	64.7535	65.2535
658	5	2000	8	match	poisson	66.374	55.5365	63.952	67.0425	66.7915	66.867	66.177	56.136	63.809	67.042	66.7795	66.8775	66.9005	66.195	66.678	66.8535	66.178	66.7635
656	5	2000	8	match	poisson	66.388	54.822	65.0745	67.6335	67.094	67.288	66.7345	55.3665	64.6625	67.7985	67.5005	67.6335	67.2245	66.4035	67.0355	67.6305	66.915	67.577
657	5	2000	8	match	poisson	62.3705	50.951	59.436	64.2225	63.651	63.892	62.8555	51.365	58.418	64.303	64.0555	64.128	63.745	62.5995	63.709	63.925	62.72	63.658
659	5	2000	8	match	poisson	66.0545	53.855	61.273	66.7585	66.482	66.632	65.9315	54.013	60.9645	66.7425	66.5235	66.591	66.618	65.606	66.078	66.4925	65.9915	66.3505
662	5	2000	8	match	poisson	64.074	52.6705	61.521	65.193	64.8785	65.041	64.093	52.8005	61.3545	65.1995	64.945	65.0635	64.9175	64.055	64.717	65.1215	64.008	64.837
660	5	2000	8	match	poisson	65.9195	57.4625	64.5055	67.145	66.6655	66.8345	65.9335	57.155	64.4545	67.117	66.79	66.94	66.828	65.915	66.363	66.953	65.918	66.683
661	5	2000	8	match	poisson	70.6865	58.346	66.5775	71.325	71.1125	71.1985	70.577	58.805	66.4695	71.3975	71.1235	71.265	71.139	70.5605	70.9985	71.178	70.529	71.093
663	5	2000	8	match	poisson	64.512	54.3255	63.5415	65.36	64.9285	65.126	64.653	54.4795	61.7485	65.391	65.1925	65.2645	65.0965	64.4115	64.9395	65.2215	64.724	65.068
665	5	2000	8	match	poisson	68.463	59.882	65.7615	69.02	68.705	68.8325	68.289	59.703	68.289	69.049	68.779	68.827	68.836	68.257	68.795	68.9035	68.356	68.5455
664	5	2000	8	match	poisson	61.4545	51.3465	58.955	62.5965	62.2755	62.4095	61.519	51.5315	61.493	62.6225	62.3265	62.4425	62.219	61.2765	61.81	62.456	61.546	62.0335
666	5	2000	8	match	poisson	67.128	55.5725	65.382	67.782	67.438	67.545	67.2105	54.523	64.8145	67.8225	67.5825	67.672	67.661	67.2415	67.646	67.757	67.282	67.7075
667	5	2000	8	match	poisson	67.247	54.8865	63.599	68.502	68.2035	68.336	67.2095	54.994	63.512	68.622	68.3795	68.4655	68.238	66.9525	67.2735	68.2685	67.2895	67.8315
668	5	2000	8	match	poisson	66.6795	55.2425	63.478	67.298	67.02	67.1665	66.45	55.493	66.328	67.313	67.0085	67.1305	67.1355	66.3105	67.1295	67.1185	66.3865	66.8445
669	5	2000	8	match	poisson	68.08	56.76	65.414	68.846	68.4655	68.6055	68.2015	56.7835	68.121	68.8455	68.5945	68.683	68.7565	67.9075	68.693	68.7275	68.1355	68.36
670	5	2000	8	match	poisson	69.319	59.781	67.3335	70.4715	70.039	70.23	69.365	59.0885	66.3125	70.5015	70.2215	70.329	70.203	69.122	69.835	70.173	69.3435	70.072
671	5	2000	8	match	poisson	65.7305	54.911	63.7825	66.861	66.374	66.641	65.9265	55.1625	63.3065	66.907	66.614	66.712	66.5495	65.6785	66.355	66.7795	65.8415	66.685
673	5	2000	8	match	poisson	64.7035	54.876	62.786	65.809	65.4025	65.564	65.0105	55.134	62.077	65.8565	65.605	65.709	65.5525	64.8265	65.254	65.6745	65.025	65.4055
672	5	2000	8	match	poisson	68.5375	55.6625	64.356	69.1685	68.8905	69.033	68.427	55.912	64.278	69.2455	68.9735	69.098	69.0535	68.2945	68.962	69.1275	68.432	69.103
674	5	2000	8	match	poisson	69.206	57.6825	66.599	70.064	69.707	69.8805	69.249	57.5155	66.3575	70.3105	69.9685	70.1165	69.8085	68.914	69.239	69.86	69.317	69.684
675	5	2000	8	match	poisson	66.646	55.7315	63.5415	67.5555	67.1	67.3035	66.676	55.3995	62.564	67.5435	67.273	67.3655	67.3935	66.177	67.274	67.4465	66.7165	67.402
677	5	2000	8	match	poisson	65.6115	53.355	62.3665	66.752	66.239	66.5395	65.592	53.588	61.595	66.744	66.4545	66.5665	66.498	65.5305	66.291	66.298	65.573	66.158
676	5	2000	8	match	poisson	67.9895	54.9535	65.592	68.9085	68.532	68.729	67.965	55.3905	65.371	68.9625	68.6765	68.7885	68.5735	67.608	67.997	68.796	67.901	68.565
678	5	2000	8	match	poisson	66.8445	58.146	64.0895	67.678	67.327	67.505	66.9215	57.846	64.4975	67.7285	67.4825	67.586	67.3755	66.7665	67.2545	67.5545	66.866	67.3795
679	5	2000	8	match	poisson	66.2105	54.385	62.0415	67.589	67.318	67.4155	66.376	54.432	62.026	67.5615	67.253	67.398	67.3335	66.23	67.2255	67.3715	66.531	67.316
680	5	2000	8	match	poisson	63.1285	54.263	61.8145	64.152	63.7595	63.911	63.342	54.266	63.2765	64.1635	63.9245	64.004	63.832	63.154	63.749	64.019	63.2405	63.7945
681	5	2000	8	match	poisson	63.1805	54.391	61.6655	65.1875	64.859	65.0525	63.502	54.669	61.498	65.494	65.218	65.3385	64.036	63.235	63.6205	64.782	63.4745	64.1665
683	5	2000	8	match	poisson	68.302	57.1225	64.774	69.0465	68.7455	68.895	68.0605	57.271	64.658	69.065	68.78	68.8915	68.907	68.083	68.3825	68.8965	68.072	68.8205
682	5	2000	8	match	poisson	67.397	56.144	63.784	68.48	68.103	68.289	67.5265	56.3995	63.8245	68.593	68.2235	68.412	68.126	67.3035	67.684	68.295	67.503	68.087
684	5	2000	8	match	poisson	68.5935	57.081	64.5445	69.5515	69.2405	69.3345	68.637	56.738	64.599	69.559	69.2605	69.387	69.405	68.5645	69.2865	69.3285	68.5665	69.266
685	5	2000	8	match	poisson	68.071	56.101	65.2245	68.7395	68.435	68.5965	68.1	56.543	65.2745	68.773	68.517	68.6435	68.5065	67.9385	68.4695	68.6315	68.0345	68.545
686	5	2000	8	match	poisson	71.501	60.7095	69.0995	72.2105	71.865	72.0305	71.2995	60.651	68.8725	72.178	71.905	72.0145	72.0235	71.3625	71.936	72.13	71.303	72.0005
687	5	2000	8	match	poisson	71.013	60.3495	67.7835	72.132	71.8365	71.979	70.904	60.4715	67.343	72.132	71.787	71.931	71.6055	70.698	71.5425	71.765	70.764	71.5865
688	5	2000	8	match	poisson	66.534	54.4195	66.3435	67.0565	66.8115	66.905	66.516	54.49	66.516	67.042	66.792	66.915	66.8595	66.2115	66.608	66.9655	66.409	66.8195
689	5	2000	8	match	poisson	64.371	53.1655	62.323	65.417	65.0515	65.188	64.457	52.431	60.9455	65.532	65.2455	65.352	65.2075	64.2635	65.0585	65.3285	64.4925	65.0775
690	5	2000	8	match	poisson	64.1315	53.4055	60.817	65.243	64.835	64.973	64.1455	53.678	61.0445	65.2095	64.9405	65.0085	64.826	63.696	64.5565	64.999	64.237	64.885
691	5	2000	8	match	poisson	67.915	58.3555	65.751	69.3215	68.891	69.125	67.991	58.774	65.7495	69.277	68.929	69.1215	68.924	67.8255	68.7645	68.7225	68.0205	68.6105
692	5	2000	8	match	poisson	66.7525	56.1395	63.334	67.4565	67.1735	67.2845	66.6225	55.4665	63.52	67.532	67.2225	67.355	67.2605	66.601	67.049	67.432	66.635	67.29
693	5	2000	8	match	poisson	68.595	56.035	64.063	69.784	69.427	69.615	68.501	56.8355	64.15	69.8215	69.5645	69.5855	69.4455	68.4855	68.911	69.4725	68.4955	69.3565
694	5	2000	8	match	poisson	67.9715	58.1885	67.9355	69.0405	68.6685	68.8145	68.077	58.394	65.259	69.058	68.7615	68.898	68.777	67.921	68.6935	68.859	68.1705	68.5765
695	5	2000	8	match	poisson	69.237	60.2945	66.1575	69.988	69.6235	69.7295	69.194	60.325	66.298	69.964	69.6585	69.7995	69.8795	69.118	69.784	69.862	69.213	69.654
696	5	2000	8	match	poisson	66.126	54.224	63.3355	67.1295	66.725	66.931	66.233	54.895	63.734	67.18	66.918	67.0075	67.0235	65.9015	66.4015	67.014	66.2755	66.852
697	5	2000	8	match	poisson	68.0665	57.4305	64.081	69.056	68.7275	68.887	68.0055	57.152	63.862	69.101	68.736	68.889	68.974	68.0535	68.8255	68.7585	68.078	68.702
698	5	2000	8	match	poisson	61.804	53.157	59.2355	62.6045	62.2525	62.3825	61.9005	52.9395	59.2725	62.6165	62.3385	62.4665	62.494	61.905	62.4085	62.484	61.885	62.428
701	5	2000	8	match	exponential	68.7695	56.7405	64.994	69.3495	68.2105	69.0775	68.4155	56.564	64.051	69.481	68.6475	69.172	69.2945	68.5305	68.9575	69.2355	68.5125	69.219
702	5	2000	8	match	exponential	69.372	58.4665	65.8945	70.189	69.2645	69.907	69.266	59.15	65.7655	70.2465	69.419	69.965	69.9245	69.1885	69.805	70.1025	69.146	69.978
700	5	2000	8	match	poisson	69.4855	58.998	69.278	70.3055	69.9955	70.1235	69.314	59.157	66.559	70.2825	70.003	70.0865	70.1445	69.3955	69.7955	70.169	69.2665	69.972
699	5	2000	8	match	poisson	69.1575	55.8735	65.144	69.897	69.5855	69.7245	69.206	55.801	65.316	69.9095	69.6895	69.7995	69.668	69.0595	69.6155	69.817	69.1345	69.772
703	5	2000	8	match	exponential	63.345	51.9165	61.2825	64.3795	63.4725	64.08	63.4575	51.8615	61.2615	64.366	63.6015	64.047	64.149	63.4285	64.063	64.112	63.4435	64.0455
704	5	2000	8	match	exponential	64.805	56.6095	61.293	66.0125	65.0485	65.6435	65.033	56.25	61.5825	66.088	65.0995	65.7965	65.6425	64.787	65.596	65.706	65.106	65.655
705	5	2000	8	match	exponential	67.044	50.437	64.646	68.1905	67.2095	67.749	67.2595	50.6205	66.6765	68.2285	67.49	67.9185	67.955	67.1855	67.5835	68.1505	67.222	68.018
706	5	2000	8	match	exponential	68.3615	58.6435	66.3975	69.7905	68.664	69.308	68.693	58.3625	66.004	69.6935	68.915	69.4165	69.3235	68.4155	68.966	69.2735	68.65	69.1285
707	5	2000	8	match	exponential	68.984	59.063	67.554	70.0605	69.2295	69.7585	69.095	58.596	69.095	70.0255	69.4375	69.766	69.949	68.793	69.173	69.75	69.1005	69.67
708	5	2000	8	match	exponential	68.819	53.5595	63.2845	69.6295	68.3745	69.2365	68.6635	53.662	64.3	69.75	68.8805	69.342	69.236	68.4735	69.197	69.5315	68.5685	69.477
709	5	2000	8	match	exponential	65.4445	48.5585	60.342	66.2915	65.2935	65.898	65.224	48.313	60.8785	66.3195	65.602	66.0305	66.04	65.1105	65.833	66.1475	65.3505	65.961
710	5	2000	8	match	exponential	66.1125	53.0695	62.6225	66.656	65.74	66.359	65.864	52.6675	62.3975	66.738	66.0095	66.5005	66.401	65.6155	65.8845	66.485	65.7805	66.3085
711	5	2000	8	match	exponential	67.6555	57.1405	65.0235	68.5965	67.746	68.336	67.8155	56.378	65.1505	68.5915	67.8295	68.303	68.5345	67.8275	68.4095	68.341	67.854	68.324
712	5	2000	8	match	exponential	63.463	52.003	59.9035	64.315	63.36	63.927	63.174	51.7185	59.789	64.436	63.5495	64.028	64.149	63.2005	64.125	64.199	63.2055	64.1105
713	5	2000	8	match	exponential	67.442	55.6615	63.829	68.0415	67.087	67.755	67.1105	55.3915	63.975	68.08	67.2685	67.8075	67.849	67.2175	67.655	67.853	67.179	67.7065
714	5	2000	8	match	exponential	66.148	55.7735	63.7555	66.917	66.1985	66.5865	66.2705	55.881	66.3695	66.927	66.3525	66.677	66.7965	66.222	66.7065	66.7905	66.2535	66.45
716	5	2000	8	match	exponential	66.301	54.7595	66.301	66.919	66.302	66.7215	66.1945	54.9595	62.361	66.9155	66.3075	66.7175	66.7155	66.08	66.4995	66.784	66.213	66.596
715	5	2000	8	match	exponential	67.5585	55.709	64.955	68.3415	67.605	68.013	67.5015	55.276	67.433	68.373	67.7345	68.071	68.191	67.542	68.0205	68.2465	67.425	67.7815
717	5	2000	8	match	exponential	66.4455	54.5	64.6745	67.499	66.4735	67.0015	66.582	55.395	63.891	67.7315	66.8235	67.384	67.2795	66.4635	67.196	67.4545	66.6845	67.1835
718	5	2000	8	match	exponential	67.6255	51.365	63.6605	68.5655	67.6045	68.2585	67.5835	52.306	63.46	68.569	67.674	68.1685	68.449	67.6355	68.284	68.43	67.548	68.368
719	5	2000	8	match	exponential	64.4535	55.83	61.6555	65.1905	64.4875	64.9085	64.3995	55.859	61.589	65.2235	64.5755	64.924	65.0635	64.273	64.695	64.983	64.337	64.9305
720	5	2000	8	match	exponential	65.341	50.2315	64.408	66.4555	65.286	65.9415	65.5045	50.2185	65.4705	66.4345	65.6725	66.168	66.2625	65.5265	65.7045	66.1655	65.573	66.067
721	5	2000	8	match	exponential	64.566	54.1875	62.5905	65.539	64.454	65.1205	64.614	54.244	61.9155	65.527	64.806	65.1995	65.193	64.5365	65.068	65.2005	64.606	65.0745
723	5	2000	8	match	exponential	66.2545	58.699	66.1855	67.494	66.3675	66.9515	66.295	58.346	63.9745	67.609	66.6275	67.3225	66.9985	66.162	66.6085	67.2095	66.432	67.123
722	5	2000	8	match	exponential	68.4185	57.6655	65.4775	69.673	68.736	69.5305	68.3545	58.1445	65.5845	69.657	69.037	69.4	69.3115	68.1545	68.65	69.382	68.3305	68.9455
724	5	2000	8	match	exponential	66.396	54.6635	66.083	67.052	66.0425	66.704	66.1425	54.7955	62.8085	67.091	66.305	66.8	66.8865	66.0155	66.502	66.871	66.2365	66.7835
725	5	2000	8	match	exponential	67.2795	57.007	64.299	68.128	67.4015	67.757	67.3125	57.765	64.305	68.113	67.419	67.8795	67.9225	67.274	67.765	68.0485	67.318	67.9105
726	5	2000	8	match	exponential	68.594	58.394	65.048	69.0975	68.394	68.808	68.51	58.8415	64.93	69.1065	68.498	68.8715	69.016	68.448	68.9655	68.9935	68.5215	68.9515
727	5	2000	8	match	exponential	66.559	56.7345	63.823	67.316	66.335	66.9745	66.415	56.919	63.5245	67.402	66.7105	67.0545	67.0865	66.4335	67.0605	67.162	66.464	67.109
728	5	2000	8	match	exponential	65.9565	53.9505	62.787	66.92	66.031	66.613	66.1155	53.4675	66.1135	66.948	66.196	66.644	66.8165	66.148	66.791	66.7675	66.067	66.447
729	5	2000	8	match	exponential	68.8615	58.3565	65.807	69.9905	69.1055	69.7085	68.9455	58.985	65.8335	69.9595	69.2365	69.67	69.852	68.8725	69.7535	69.406	68.927	69.359
730	5	2000	8	match	exponential	66.1885	53.6525	63.5795	67.3945	66.3205	66.857	66.2925	52.8075	62.3945	67.4025	66.508	67.07	67.061	66.295	66.9505	67.1745	66.2775	66.94
731	5	2000	8	match	exponential	65.3315	55.6075	62.473	66.645	65.5275	66.21	65.626	56.1225	61.5585	66.618	65.849	66.3575	65.8775	65.497	65.675	66.431	65.569	66.3565
732	5	2000	8	match	exponential	66.4815	51.057	62.662	67.4385	66.6085	67.0925	66.5215	50.805	62.8725	67.3415	66.62	67.1255	67.249	66.3335	66.9145	67.134	66.427	67.0045
733	5	2000	8	match	exponential	65.6255	49.5825	64.162	66.85	65.6395	66.388	65.8225	48.9855	61.521	66.883	66.0035	66.524	66.7625	65.7595	65.7715	66.661	65.9	66.3635
734	5	2000	8	match	exponential	68.866	57.4025	66.2595	69.68	68.4665	69.404	68.554	57.063	66.0225	69.6295	68.737	69.2845	69.481	68.459	68.881	69.535	68.464	69.29
736	5	2000	8	match	exponential	64.6265	49.8055	63.4545	65.639	64.5585	65.239	64.66	50.483	60.827	65.6765	64.8515	65.3055	65.273	64.619	64.864	65.5245	64.709	65.415
737	5	2000	8	match	exponential	68.261	54.9595	65.1405	69.157	68.33	68.841	68.4165	54.703	65.173	69.2205	68.4575	68.9975	68.963	67.9585	68.735	69.075	68.349	68.996
735	5	2000	8	match	exponential	68.1455	52.291	63.802	69.1615	68.229	68.839	68.096	52.8705	63.689	69.144	68.334	68.7615	68.901	68.1605	68.6925	68.9695	68.15	68.8485
738	5	2000	8	match	exponential	66.651	56.6405	64.8365	67.883	66.771	67.48	66.6975	55.91	64.932	67.844	66.859	67.5505	67.549	66.5895	67.2355	67.707	66.6875	67.496
739	5	2000	8	match	exponential	68.509	58.1015	68.509	69.9785	68.783	69.5415	68.509	57.8385	65.3965	69.9995	68.922	69.617	69.5495	68.4435	69.233	69.4925	68.561	69.356
740	5	2000	8	match	exponential	67.2195	49.918	64.967	68.37	67.3115	67.975	67.3075	51.0275	64.3185	68.3645	67.4875	68.03	68.17	67.2135	68.088	68.2805	67.357	68.124
741	5	2000	8	match	exponential	61.1265	46.8125	56.4785	61.8715	61.112	61.4745	61.0045	47.3665	56.169	61.902	61.258	61.633	61.594	60.8855	61.128	61.803	61.008	61.6305
742	5	2000	8	match	exponential	65.7745	54.073	65.7745	67.057	65.9355	66.743	66.0465	53.3835	59.9245	67.2615	66.371	66.9065	66.6565	65.8995	66.205	66.8315	66.0565	66.61
743	5	2000	8	match	exponential	66.472	57.45	66.305	67.3545	66.395	67.051	66.4105	57.2685	63.378	67.328	66.609	66.974	67.2895	66.4595	66.726	67.1445	66.5105	66.858
744	5	2000	8	match	exponential	69.984	60.826	66.844	70.662	69.763	70.336	69.702	60.2195	66.5615	70.6465	69.8245	70.3555	70.512	69.8275	70.3315	70.4085	69.7715	70.3255
745	5	2000	8	match	exponential	63.509	53.635	60.99	64.494	63.615	64.084	63.7105	53.2635	60.3	64.4915	63.8755	64.238	64.4225	63.688	64.25	64.357	63.747	64.3055
746	5	2000	8	match	exponential	61.4085	49.971	59.4765	62.375	61.4825	61.943	61.6455	50.794	59.1815	62.4475	61.757	62.082	62.1335	61.484	62.0275	62.241	61.6925	62.158
747	5	2000	8	match	exponential	61.551	50.2575	58.2635	62.501	61.7695	62.159	61.7485	50.0855	58.2165	62.517	61.8535	62.2855	62.337	61.575	62.2105	62.349	61.822	62.2915
748	5	2000	8	match	exponential	69.906	55.015	69.507	70.5355	69.7005	70.188	69.738	54.9195	66.546	70.5625	69.8845	70.28	70.4645	69.3965	70.1015	70.2335	69.746	70.0465
750	5	2000	8	match	exponential	65.8825	56.792	63.8765	66.9985	65.9905	66.5485	66.1465	56.535	66.1465	66.969	66.249	66.6735	66.789	65.9315	66.47	66.6625	66.1825	66.4425
749	5	2000	8	match	exponential	68.601	57.3335	64.5495	69.584	68.7	69.276	68.577	57.497	64.4945	69.543	68.527	69.188	69.3625	68.402	69.264	69.4195	68.5315	69.2765
751	5	2000	8	hamming	normal	65.798	62.9395	62.851	66.6765	66.5435	66.533	65.938	63.208	60.245	66.675	66.6005	66.5645	66.476	65.8925	65.673	66.545	66.0185	65.996
752	5	2000	8	hamming	normal	66.1085	63.242	61.289	67.09	67.0015	67.003	66.2685	62.997	59.6385	67.0995	67.0285	67.022	66.768	65.984	66.186	66.951	66.3845	66.4985
753	5	2000	8	hamming	normal	66.906	62.985	58.44	67.8685	67.7825	67.8065	66.9625	63.132	59.9765	67.8675	67.7915	67.783	67.7235	67.231	67.217	67.7115	67.0765	67.4975
754	5	2000	8	hamming	normal	64.7515	61.073	58.3825	65.6565	65.54	65.479	64.749	60.6055	58.599	65.6565	65.5655	65.552	65.5205	64.8545	64.892	65.317	64.754	64.8395
755	5	2000	8	hamming	normal	67.97	64.469	64.5875	68.84	68.729	68.7325	68.17	64.462	62.069	68.8295	68.745	68.7145	68.747	68.2805	68.228	68.5345	68.2	68.2045
756	5	2000	8	hamming	normal	65.969	61.722	59.993	66.627	66.445	66.425	66.0525	61.7215	60.0845	66.642	66.5605	66.5715	66.5395	65.83	65.9705	66.5435	66.0705	66.271
757	5	2000	8	hamming	normal	68.0295	64.129	64.6465	68.4855	68.394	68.379	67.6965	64.2225	60.204	68.5055	68.4055	68.395	68.3725	67.8965	67.9525	68.3255	67.7535	68.146
758	5	2000	8	hamming	normal	66.191	62.1105	58.308	66.9095	66.8065	66.812	66.218	62.0805	63.668	66.9035	66.8095	66.793	66.7475	66.2835	66.194	66.705	66.362	66.55
759	5	2000	8	hamming	normal	68.055	64.5185	65.628	69.2745	69.149	69.1575	68.2355	64.3755	61.3025	69.282	69.194	69.1755	68.8775	68.3385	68.426	68.9885	68.287	68.477
760	5	2000	8	hamming	normal	67.6065	63.413	59.633	68.4195	68.3305	68.317	67.462	63.692	61.409	68.3865	68.3065	68.289	68.274	67.5925	68.0225	68.2185	67.6935	67.7775
761	5	2000	8	hamming	normal	66.3925	63.306	61.3925	67.181	67.131	67.143	66.3015	62.4435	62.9025	67.2615	67.1885	67.184	67.1005	66.3725	66.8405	67.2305	66.649	66.6475
762	5	2000	8	hamming	normal	70.9695	67.1625	66.267	72.537	72.4135	72.4015	71.043	67.026	64.298	72.5185	72.433	72.4285	72.311	71.36	71.101	71.666	71.2705	71.456
764	5	2000	8	hamming	normal	68.933	65.559	68.853	70.2875	70.153	70.1565	69.081	65.404	63.788	70.232	70.1395	70.114	69.8685	69.2885	69.0915	69.935	69.1535	69.379
763	5	2000	8	hamming	normal	63.939	60.5185	59.093	65.5145	65.376	65.3705	64.4165	59.773	64.3555	65.5815	65.496	65.489	65.0545	64.252	64.3485	65.2265	64.6555	64.6515
765	5	2000	8	hamming	normal	65.7345	61.958	61.0875	66.8675	66.714	66.7365	66.003	61.8395	57.2985	66.821	66.7205	66.7125	66.641	65.936	65.75	66.4	66.0785	66.074
767	5	2000	8	hamming	normal	66.3425	63.283	64.171	67.409	67.277	67.2455	66.3915	63.2785	63.0725	67.4695	67.3775	67.361	67.0645	66.234	66.1835	67.251	66.719	66.863
768	5	2000	8	hamming	normal	62.249	59.5825	58.6555	63.418	63.293	63.278	62.7055	59.274	62.7015	63.4665	63.391	63.395	63.286	62.573	62.892	63.405	63.021	63.0425
766	5	2000	8	hamming	normal	71.299	67.336	63.6415	72.2385	72.1465	72.123	71.2785	66.8625	66.7185	72.251	72.165	72.1625	71.921	71.356	71.371	71.73	71.388	71.423
769	5	2000	8	hamming	normal	68.4665	64.852	66.939	69.728	69.5325	69.5465	68.847	64.868	68.8335	69.695	69.6125	69.604	69.376	68.5955	68.2335	69.262	68.9525	68.919
770	5	2000	8	hamming	normal	65.314	61.405	59.6985	66.266	66.1915	66.19	65.264	61.424	56.601	66.306	66.2045	66.2185	66.0845	65.4455	65.956	66.1435	65.5105	65.259
771	5	2000	8	hamming	normal	65.48	61.4735	62.5935	66.52	66.3235	66.343	65.533	61.3705	60.724	66.4775	66.3535	66.36	66.145	65.453	65.2675	66.366	65.771	65.822
772	5	2000	8	hamming	normal	67.593	64.519	62.1995	68.353	68.3	68.287	67.3355	63.735	58.6015	68.5085	68.4215	68.423	68.218	67.6035	67.8495	68.4015	67.58	68.062
773	5	2000	8	hamming	normal	65.3745	62.767	63.067	66.293	66.14	66.176	65.394	62.722	65.1845	66.466	66.3985	66.4105	66.001	65.5205	65.3555	66.1585	65.691	65.8175
774	5	2000	8	hamming	normal	66.426	63.1475	60.0205	67.516	67.433	67.4265	66.3125	63.1225	58.9155	67.501	67.418	67.3945	67.053	66.366	66.822	67.0305	66.4495	66.6745
775	5	2000	8	hamming	normal	65.4755	60.5435	59.42	66.7565	66.658	66.641	65.6785	60.82	54.212	66.775	66.7035	66.7135	66.65	65.725	66.2615	66.584	65.957	65.99
776	5	2000	8	hamming	normal	62.7145	57.6495	57.8865	63.9555	63.8005	63.784	63.0125	57.8735	53.15	63.8945	63.84	63.8215	63.6605	62.6525	62.753	63.7935	63.109	63.49
777	5	2000	8	hamming	normal	60.0845	56.7055	54.178	61.4585	61.3375	61.3695	60.174	56.386	57.7305	61.4955	61.4105	61.3915	61.1075	60.1205	59.6845	61.153	60.4085	60.3285
778	5	2000	8	hamming	normal	63.772	59.6765	56.7795	64.4605	64.381	64.3795	63.447	59.9215	60.538	64.5065	64.413	64.4025	64.1475	63.659	63.6285	64.367	63.7965	64.0245
779	5	2000	8	hamming	normal	69.925	65.5965	62.736	70.967	70.8515	70.8685	70.236	65.5425	61.7345	71.015	70.933	70.9345	70.853	70.157	70.665	70.821	70.32	70.6235
781	5	2000	8	hamming	normal	64.332	61.4655	56.602	65.261	65.182	65.139	64.3085	60.9615	59.972	65.234	65.135	65.1355	65.0035	64.478	64.6925	64.973	64.553	64.785
780	5	2000	8	hamming	normal	66.755	63.532	64.8895	67.7125	67.5845	67.6025	67.061	63.7445	64.556	67.728	67.6415	67.64	67.543	67.009	67.0205	67.5615	67.1505	67.274
782	5	2000	8	hamming	normal	65.5685	61.9885	58.952	66.3765	66.2345	66.2385	65.7185	61.908	62.771	66.3745	66.26	66.29	66.3045	65.6695	65.626	66.226	65.826	65.993
783	5	2000	8	hamming	normal	69.109	65.733	63.8335	70.033	69.907	69.922	69.2195	65.6775	63.156	70.0345	69.9725	69.953	69.9415	69.236	69.3615	69.7365	69.325	69.547
784	5	2000	8	hamming	normal	66.271	63.2185	62.0725	67.915	67.719	67.6765	66.887	63.6145	59.297	67.8785	67.7845	67.736	67.6405	66.6995	67.1215	67.8	67.1125	67.3525
785	5	2000	8	hamming	normal	66.1455	63.9485	64.719	67.6	67.4705	67.4785	66.5335	63.917	60.9865	67.6965	67.614	67.596	67.273	66.49	66.3165	67.3535	66.709	66.6825
786	5	2000	8	hamming	normal	66.7625	62.799	59.7605	67.4125	67.3465	67.335	66.663	62.4955	59.4165	67.4675	67.3885	67.3765	67.0885	66.723	66.7185	67.2645	66.758	67.1185
787	5	2000	8	hamming	normal	66.277	62.483	60.5405	67.407	67.3265	67.327	66.234	62.3195	60.727	67.4355	67.3375	67.2995	66.949	66.3665	66.6715	67.129	66.308	66.6975
788	5	2000	8	hamming	normal	65.771	61.686	56.658	66.5005	66.4305	66.418	65.5315	61.028	58.138	66.5365	66.466	66.433	66.197	65.5745	65.729	66.3815	65.69	65.7705
789	5	2000	8	hamming	normal	69.4215	65.705	61.768	70.032	69.9465	69.8965	69.1225	65.5355	61.58	70.028	69.9345	69.9335	69.823	69.287	69.485	69.949	69.362	69.4975
791	5	2000	8	hamming	normal	64.7435	62.3155	62.762	65.6025	65.52	65.5245	64.7515	61.857	62.572	65.567	65.491	65.4785	65.5125	64.9435	64.811	65.474	64.9595	65.0565
790	5	2000	8	hamming	normal	67.7135	63.662	59.7555	68.4515	68.345	68.3415	67.819	63.887	60.7875	68.471	68.383	68.3655	68.36	67.849	68.132	68.3975	67.81	68.135
792	5	2000	8	hamming	normal	65.9675	62.57	62.427	66.839	66.729	66.724	66.073	62.616	59.9755	66.856	66.7705	66.79	66.501	66.006	66.0445	66.732	66.1065	66.106
793	5	2000	8	hamming	normal	66.77	63.707	62.256	67.875	67.7175	67.6995	66.938	63.821	59.4925	67.8395	67.745	67.722	67.6485	66.9605	67.133	67.6075	67.1385	67.0395
794	5	2000	8	hamming	normal	67.765	64.6565	65.219	68.599	68.4265	68.464	67.7315	64.3345	61.146	68.657	68.5695	68.574	68.23	67.6925	67.443	68.4325	67.8815	68.0815
795	5	2000	8	hamming	normal	66.828	62.039	56.4505	68.22	68.138	68.1425	66.828	62.402	57.483	68.201	68.1275	68.118	67.9225	67.165	67.4635	67.9965	67.1025	67.043
796	5	2000	8	hamming	normal	67.742	64.8805	63.599	68.688	68.5585	68.526	67.854	64.658	60.442	68.724	68.6445	68.621	68.448	67.7735	67.823	68.6165	67.904	67.9045
797	5	2000	8	hamming	normal	66.7775	61.7055	60.4935	67.479	67.39	67.408	66.455	61.25	60.3375	67.4415	67.351	67.3525	67.346	66.866	67.099	67.2775	66.6625	66.5155
798	5	2000	8	hamming	normal	64.9745	61.111	57.263	65.6515	65.546	65.5575	64.718	60.3105	60.874	65.6645	65.5745	65.572	65.534	64.81	64.902	65.436	64.8085	64.762
799	5	2000	8	hamming	normal	69.05	63.769	62.106	69.9315	69.789	69.808	69.339	63.553	57.2535	69.922	69.8515	69.829	69.7595	69.2385	69.7055	69.799	69.422	69.5625
800	5	2000	8	hamming	normal	70.2165	65.8655	61.0065	71.3695	71.281	71.3015	70.5255	65.2275	62.2985	71.415	71.335	71.36	70.7895	70.235	70.503	71.3305	70.771	70.8605
801	5	2000	8	hamming	poisson	68.197	58.9505	61.6485	68.9245	68.6155	68.716	68.139	59.7065	65.84	68.964	68.694	68.757	68.7475	68.208	68.5415	68.7855	68.163	68.241
802	5	2000	8	hamming	poisson	70.187	58.931	61.649	71.321	70.897	71.056	70.3515	59.385	63.246	71.297	70.9995	71.116	71.0205	70.246	70.73	71.1245	70.3785	70.786
803	5	2000	8	hamming	poisson	68.751	57.412	60.9075	69.6925	69.3445	69.4595	68.788	57.9135	60.8655	69.6845	69.393	69.452	69.509	68.832	68.803	69.587	68.832	69.3175
804	5	2000	8	hamming	poisson	66.387	55.454	62.7155	67.0795	66.8115	66.92	66.0545	56.0435	60.5565	67.171	66.897	67.007	66.8715	66.078	66.383	66.882	66.0685	66.318
805	5	2000	8	hamming	poisson	64.436	53.4275	57.2015	66.068	65.54	65.715	64.8805	52.7075	57.997	66.123	65.8435	65.9305	65.733	64.59	65.173	65.9015	64.8305	65.4225
807	5	2000	8	hamming	poisson	68.2165	54.5845	65.4155	69.1335	68.646	68.813	68.273	55.8385	59.8285	69.211	68.9225	69.003	68.5625	68.0435	67.88	68.9195	68.296	68.518
806	5	2000	8	hamming	poisson	64.028	54.9795	58.934	64.9035	64.5065	64.6525	64.069	54.971	61.4625	64.9105	64.6535	64.6955	64.667	63.778	64.092	64.734	64.0725	64.6185
808	5	2000	8	hamming	poisson	68.5265	57.6805	63.495	69.555	69.1655	69.3005	68.38	57.568	61.548	69.6115	69.322	69.371	69.3165	68.1	68.469	69.2795	68.3545	68.737
809	5	2000	8	hamming	poisson	69.6395	58.3455	63.4565	70.3365	70.038	70.197	69.5015	58.8555	61.5275	70.3615	70.051	70.109	70.155	69.3385	69.63	70.1355	69.5985	69.657
811	5	2000	8	hamming	poisson	65.5225	56.4895	60.6505	66.494	66.2065	66.3115	65.4485	56.575	59.047	66.5105	66.1925	66.298	66.187	65.455	65.686	66.089	65.4885	65.8675
810	5	2000	8	hamming	poisson	66.2025	54.4965	61.1065	67.227	66.7845	66.946	66.495	53.7295	59.688	67.421	67.1455	67.2205	66.888	66.0005	66.204	67.165	66.3945	66.6535
812	5	2000	8	hamming	poisson	66.0955	54.5975	58.448	67.1635	66.8795	66.9475	66.206	54.8915	57.3365	67.1715	66.9035	66.941	66.976	66.0115	66.0945	66.759	66.252	66.2565
813	5	2000	8	hamming	poisson	65.779	55.55	62.834	66.7935	66.5305	66.5855	65.836	54.7135	59.7805	66.769	66.458	66.598	66.5495	65.8665	66.067	66.5945	65.825	66.207
814	5	2000	8	hamming	poisson	69.8305	57.5	60.165	70.4535	70.203	70.3155	69.833	57.4305	60.1185	70.4015	70.1835	70.222	70.2705	69.6555	69.2725	70.309	69.7175	69.756
815	5	2000	8	hamming	poisson	65.3885	56.168	61.873	66.3045	65.977	66.13	65.3085	55.906	58.393	66.218	65.955	66.043	65.9785	65.236	65.449	65.959	65.2855	65.351
816	5	2000	8	hamming	poisson	65.287	53.8595	58.803	66.4265	65.9685	66.118	65.468	53.986	61.646	66.417	66.149	66.243	66.17	65.362	66.0155	66.172	65.3565	65.4945
817	5	2000	8	hamming	poisson	69.336	58.2075	68.3095	70.1125	69.6955	69.831	69.401	57.827	61.973	70.1055	69.88	69.9285	69.9375	69.283	69.206	69.949	69.4665	69.6015
819	5	2000	8	hamming	poisson	68.444	57.26	62.3105	69.595	69.0695	69.233	68.572	58.5455	62.3895	69.6625	69.3285	69.398	69.3635	68.3555	68.891	69.336	68.644	69.2725
818	5	2000	8	hamming	poisson	69.5	57.5355	64.1365	70.489	70.144	70.251	69.559	57.692	62.6095	70.5045	70.2795	70.3005	70.2455	69.499	69.535	70.3985	69.529	70.081
820	5	2000	8	hamming	poisson	66.236	54.2405	57.2935	67.577	67.2865	67.3655	66.3115	54.269	62.9585	67.7705	67.439	67.5305	67.2695	66.1825	66.818	67.4445	66.1315	66.307
821	5	2000	8	hamming	poisson	70.3865	59.45	63.7755	71.167	70.822	70.9565	70.2835	59.386	64.0585	71.2485	70.9435	71.0615	70.9565	69.7425	70.1465	71.083	70.2945	70.19
822	5	2000	8	hamming	poisson	64.1025	52.4305	56.343	65.041	64.7395	64.858	63.984	52.695	56.3875	65.101	64.8555	64.9085	64.821	64.049	64.3045	64.7575	64	64.2195
824	5	2000	8	hamming	poisson	69.3315	59.3435	66.802	70.1815	69.887	69.9995	69.2605	58.796	66.5115	70.2175	69.939	69.989	69.8955	69.0265	69.516	69.8485	69.25	69.62
823	5	2000	8	hamming	poisson	66.154	51.4905	60.6355	66.63	66.4135	66.523	65.842	51.84	54.177	66.6675	66.428	66.4965	66.4895	65.818	66.1475	66.3655	65.7565	65.8595
825	5	2000	8	hamming	poisson	68.574	57.142	61.055	69.748	69.2495	69.43	68.616	57.5635	59.5635	69.958	69.665	69.758	69.4835	68.2245	68.3825	69.712	68.658	69.173
827	5	2000	8	hamming	poisson	69.1155	57.501	64.513	69.7515	69.5275	69.563	69.0265	57.835	66.5345	69.7825	69.495	69.607	69.572	68.958	69.3165	69.4475	69.0575	69.41
826	5	2000	8	hamming	poisson	66.7485	55.8145	61.9295	68.041	67.593	67.75	66.892	56.521	58.8015	68.1155	67.83	67.8805	67.74	66.856	67.3105	67.787	66.8835	67.405
828	5	2000	8	hamming	poisson	63.7305	49.4945	60.6805	64.7895	64.364	64.546	63.786	49.671	54.197	64.7845	64.5335	64.575	64.4915	63.6905	63.972	64.591	63.707	64.2755
829	5	2000	8	hamming	poisson	65.2055	54.875	62.6325	66.4205	65.956	66.1075	65.479	54.4725	60.0775	66.4635	66.2365	66.286	66.154	65.3545	66.008	66.222	65.5725	65.51
831	5	2000	8	hamming	poisson	64.809	53.8615	57.707	65.664	65.328	65.4885	64.8605	53.56	56.92	65.8005	65.5305	65.614	65.566	64.83	64.999	65.592	64.7985	64.987
830	5	2000	8	hamming	poisson	65.8175	56.2035	60.4235	66.8745	66.5135	66.6175	65.9005	55.9525	60.291	66.99	66.688	66.792	66.5775	65.851	66.377	66.638	66	66.2825
832	5	2000	8	hamming	poisson	64.333	53.705	59.1575	65.6385	65.1475	65.314	64.451	53.99	54.9975	65.6625	65.3105	65.4015	65.4435	64.3585	65.1745	65.374	64.4975	65.111
833	5	2000	8	hamming	poisson	63.113	53.0915	58.2155	63.7115	63.438	63.5525	63.0465	52.878	58.787	63.8505	63.5435	63.635	63.396	62.5275	62.883	63.593	63.1185	63.4055
834	5	2000	8	hamming	poisson	65.586	55.387	59.7265	66.094	65.8485	65.947	65.2905	56.423	58.4095	66.0875	65.7825	65.8775	65.9425	65.226	65.5155	65.9175	65.299	65.755
835	5	2000	8	hamming	poisson	65.289	53.9065	62.4645	66.2875	65.851	65.9665	65.2285	53.6135	65.1995	66.375	66.028	66.156	66.0175	65.07	65.489	66.106	65.2825	65.3165
836	5	2000	8	hamming	poisson	68.0975	56.22	63.2225	68.6135	68.3305	68.488	67.7955	56.519	61.837	68.5725	68.32	68.3625	68.4595	67.9735	68.3425	68.4595	67.8945	68.04
837	5	2000	8	hamming	poisson	68.0825	57.3585	65.703	69.307	68.862	68.9635	68.4905	57.4315	60.0425	69.2905	68.9625	69.053	69.0935	68.267	68.1805	69.209	68.388	68.573
838	5	2000	8	hamming	poisson	63.425	52.3125	57.3475	64.319	63.89	64.033	63.582	51.8795	51.3805	64.319	64.06	64.1425	64.1665	63.384	63.0335	64.2385	63.5835	64.103
839	5	2000	8	hamming	poisson	70.119	57.5385	66.0125	70.586	70.3435	70.4695	69.988	56.747	66.488	70.717	70.468	70.5035	70.466	69.7985	70.331	70.492	69.83	69.876
840	5	2000	8	hamming	poisson	69.9455	58.5485	64.2905	70.9255	70.483	70.684	69.851	58.866	61.874	70.947	70.5735	70.7005	70.7385	69.456	69.869	70.75	69.893	70.2815
841	5	2000	8	hamming	poisson	64	53.1795	61.6205	65.122	64.6845	64.7795	64.1955	52.9375	56.6685	65.2185	64.904	65.02	64.8705	64.098	64.4495	64.981	64.1665	64.4995
842	5	2000	8	hamming	poisson	64.4765	52.6995	54.595	65.126	64.8755	64.955	64.4385	53.1715	56.135	65.1365	64.8765	64.9575	64.946	64.331	64.3095	64.9725	64.253	64.8035
843	5	2000	8	hamming	poisson	66.7015	55.9585	62.37	67.4495	67.16	67.27	66.5645	55.9885	66.5645	67.4565	67.195	67.2555	67.335	66.4725	67.078	67.235	66.569	67.0725
844	5	2000	8	hamming	poisson	69.8245	60.3845	66.0075	70.794	70.4975	70.6665	69.9085	59.8145	65.979	70.8515	70.584	70.647	70.724	69.8885	70.068	70.635	69.979	69.9745
846	5	2000	8	hamming	poisson	63.1505	52.5775	60.675	64.254	63.8485	63.9885	63.195	51.879	62.8335	64.252	63.914	64.049	63.9745	63.045	63.324	63.8105	63.229	63.3365
845	5	2000	8	hamming	poisson	72.2125	63.7015	67.7475	73.096	72.6505	72.851	72.2525	63.8115	64.9615	73.1425	72.8285	72.865	72.8955	71.8965	71.996	72.9685	72.178	72.27
847	5	2000	8	hamming	poisson	68.248	56.716	63.764	68.9065	68.557	68.695	67.995	56.782	62.8825	68.897	68.615	68.619	68.7085	68.153	68.436	68.6025	68.049	68.242
848	5	2000	8	hamming	poisson	68.08	58.6675	63.2945	69.2375	68.7145	68.873	68.255	57.9045	68.255	69.244	68.976	69.038	68.972	68.009	68.2995	68.964	68.26	68.6165
851	5	2000	8	hamming	exponential	67.542	56.78	63.9885	68.6085	67.602	68.193	67.541	56.3595	67.441	68.6205	67.762	68.2145	68.387	67.4585	67.5435	68.317	67.622	67.681
852	5	2000	8	hamming	exponential	67.1915	52.474	63.9065	67.968	66.695	67.4525	67.1095	53.3195	56.655	67.989	67.24	67.626	67.6545	66.942	66.7945	67.9545	67.0925	67.431
849	5	2000	8	hamming	poisson	66.868	55.6835	57.438	67.8995	67.4515	67.6605	66.8865	55.1165	56.955	67.967	67.6715	67.669	67.6285	66.6245	67.1385	67.6295	66.863	67.294
850	5	2000	8	hamming	poisson	64.873	53.833	59.806	65.8985	65.557	65.6945	64.9255	55.0735	59.9655	65.926	65.6215	65.67	65.618	64.871	65.2235	65.6155	64.859	65.1505
853	5	2000	8	hamming	exponential	68.837	58.2475	65.04	69.8905	68.6215	69.3535	68.915	58.582	64.0525	69.906	69.09	69.5605	69.683	68.629	68.9325	69.7595	68.8685	69.0825
854	5	2000	8	hamming	exponential	64.596	55.6575	59.193	65.539	64.602	65.0595	64.618	55.0485	61.3765	65.542	64.8085	65.1875	65.359	64.591	64.7005	65.4055	64.6225	64.6925
855	5	2000	8	hamming	exponential	67.615	55.7	62.612	68.6835	67.675	68.246	67.7545	55.7275	64.9455	68.6935	67.876	68.3255	68.301	67.2395	67.6155	68.583	67.739	68.2995
856	5	2000	8	hamming	exponential	62.696	51.5775	57.5995	63.5945	62.5025	63.262	62.422	50.8925	57.0995	63.61	62.814	63.1525	63.276	62.6025	63.101	63.4005	62.465	62.411
857	5	2000	8	hamming	exponential	66.7445	58.73	59.218	68.032	66.8155	67.5715	66.994	58.298	60.8855	68.21	67.2565	67.7625	67.8385	66.9715	67.3585	67.96	67.036	67.7185
858	5	2000	8	hamming	exponential	68.343	61.761	65.243	69.033	67.9735	68.5795	68.212	62.062	62.754	69.04	68.2825	68.6805	68.8225	68.213	68.5795	68.971	68.082	68.45
859	5	2000	8	hamming	exponential	62.9175	51.1665	54.3065	63.858	62.9315	63.524	63.043	51.4175	59.525	63.869	63.089	63.613	63.6705	62.898	63.463	63.708	63.0105	63.246
861	5	2000	8	hamming	exponential	64.1645	50.6375	64.0045	64.776	63.9535	64.461	64.046	50.46	56.911	64.794	64.075	64.4555	64.656	63.625	64.4875	64.299	64.0595	64.0795
860	5	2000	8	hamming	exponential	63.041	46.997	53.779	63.8	63.065	63.5265	63.041	47.163	52.1595	63.822	63.1265	63.569	63.732	62.6845	63.152	63.701	62.9685	63.317
862	5	2000	8	hamming	exponential	70.066	55.7395	62.7865	71.196	70.2855	70.5655	70.27	55.299	62.814	71.185	70.37	70.8115	70.959	70.185	70.5105	71.103	70.365	70.6765
863	5	2000	8	hamming	exponential	67.2095	59.793	63.545	68.332	67.3415	67.912	67.3615	59.387	63.673	68.358	67.629	68.0485	67.6725	67.072	67.42	68.2605	67.3525	67.642
864	5	2000	8	hamming	exponential	70.046	57.9515	64.5855	71.141	70.2075	70.741	70.334	58.1085	63.222	71.1725	70.4875	70.922	70.786	70.0835	70.455	71.0745	70.2925	70.535
865	5	2000	8	hamming	exponential	68.287	57.561	60.9765	69.688	68.652	69.104	68.8125	57.2555	60.718	69.7325	68.9365	69.3925	69.508	68.4865	69.1355	69.542	68.7715	69.1105
866	5	2000	8	hamming	exponential	64.479	55.286	60.5	65.143	64.216	64.7595	64.1785	55.8565	54.2185	65.149	64.401	64.6895	64.894	64.209	64.4435	64.9165	64.2315	64.766
867	5	2000	8	hamming	exponential	69.632	55.17	63.9045	70.4635	69.71	70.178	69.834	56.1015	63.786	70.5175	69.951	70.2715	70.272	69.449	69.7695	70.4125	69.831	70.0655
868	5	2000	8	hamming	exponential	64.431	53.9565	59.018	65.3505	64.4385	64.8965	64.3835	53.964	64.3815	65.4115	64.6595	65.061	64.9425	64.482	64.8765	65.1205	64.3045	64.412
869	5	2000	8	hamming	exponential	66.79	55.5985	64.896	68.001	66.832	67.4525	67.07	55.5205	67.1015	68.006	67.2195	67.748	67.6395	66.791	66.7145	67.8345	67.0075	67.1105
870	5	2000	8	hamming	exponential	72.1445	61.13	68.075	73.0485	71.737	72.7435	71.894	60.4345	65.153	73.053	72.1015	72.6465	72.7525	71.8765	72.214	72.701	71.9675	72.207
871	5	2000	8	hamming	exponential	71.755	60.44	67.707	72.9815	71.887	72.476	72.0155	60.498	65.901	72.936	72.2615	72.673	72.739	71.7565	72.0215	72.6655	71.9305	72.23
872	5	2000	8	hamming	exponential	68.8185	59.952	61.6205	70.02	68.8435	69.548	69.069	60.003	62.8495	69.9775	69.1635	69.61	69.668	68.869	68.8755	69.849	69.0355	69.235
873	5	2000	8	hamming	exponential	67.7705	55.7695	65.2245	68.7685	67.8435	68.3185	67.742	55.9715	62.441	68.808	67.9395	68.4135	68.6335	67.8095	68.077	68.6365	67.762	67.857
874	5	2000	8	hamming	exponential	65.7665	56.2435	62.107	66.672	65.739	66.3685	65.697	56.0275	55.338	66.7135	65.914	66.3345	66.3615	65.5865	65.8745	66.505	65.784	65.9775
875	5	2000	8	hamming	exponential	64.4945	51.7245	59.1515	65.7125	64.6945	65.355	64.5685	51.6335	53.0295	65.911	64.9875	65.48	65.248	64.481	64.73	65.4615	64.5285	64.994
876	5	2000	8	hamming	exponential	65.522	50.9625	56.6145	66.5205	65.606	66.1515	65.5655	50.7185	59.217	66.56	65.7115	66.1405	66.3295	65.461	65.8555	66.3675	65.5145	65.7935
878	5	2000	8	hamming	exponential	68.9545	57.1085	64.0455	70.0915	68.878	69.5505	69.1205	57.159	69.1205	70.156	69.274	69.877	69.79	68.9955	68.9265	69.774	69.0475	69.4345
877	5	2000	8	hamming	exponential	65.807	52.2645	59.2475	66.7405	65.85	66.3395	65.8735	51.307	57.8035	66.7595	66.061	66.376	66.635	65.9835	66.5385	66.623	65.885	66.2315
879	5	2000	8	hamming	exponential	65.448	52.431	57.986	66.0925	65.2355	65.817	65.3315	52.95	54.255	66.129	65.552	65.8415	65.969	65.184	65.7475	66.062	65.353	65.8115
880	5	2000	8	hamming	exponential	67.44	55.487	59.4565	68.489	67.461	68.0935	67.3365	55.312	58.2295	68.6275	67.7495	68.196	68.134	67.3915	67.5125	68.366	67.4045	67.643
881	5	2000	8	hamming	exponential	66.126	58.521	59.773	67.397	66.437	67.043	66.183	58.152	65.911	67.405	66.433	67.0095	66.987	65.941	66.483	67.2535	66.119	66.3575
882	5	2000	8	hamming	exponential	64.627	52.561	60.0575	65.5515	64.711	65.126	64.881	52.602	59.0775	65.568	64.958	65.2985	65.263	64.766	64.9195	65.411	64.898	65.101
883	5	2000	8	hamming	exponential	63.4665	50.983	55.212	64.2355	63.5045	63.9195	63.6205	51.412	60.3965	64.288	63.6835	64.024	63.9885	63.3555	63.726	64.146	63.4505	63.924
884	5	2000	8	hamming	exponential	64.9525	51.888	57.613	66.0775	64.929	65.689	65.141	52.093	54.811	66.047	65.135	65.7025	65.9865	65.142	65.605	65.937	65.13	65.628
885	5	2000	8	hamming	exponential	67.169	50.1335	62.46	68.0815	67.1265	67.6995	67.281	51.182	62.175	68.156	67.445	67.8695	67.769	67.0595	67.065	68.071	67.3545	67.3585
887	5	2000	8	hamming	exponential	66.7715	54.1285	64.9985	67.6	66.6165	67.115	66.698	54.0365	62.896	67.778	66.843	67.405	67.471	66.694	66.5545	67.28	66.695	67.06
886	5	2000	8	hamming	exponential	70.0285	58.283	69.983	70.8165	70.103	70.4765	70.1905	59.431	62.591	70.812	70.226	70.6095	70.576	69.9555	70.0945	70.717	70.1935	70.4135
888	5	2000	8	hamming	exponential	64.822	52.301	58.0515	65.5475	64.5725	65.225	64.8925	52.6335	59.107	65.588	64.9775	65.3275	65.434	64.8205	65.3275	65.5595	64.859	64.879
889	5	2000	8	hamming	exponential	65.5345	55.4525	57.686	66.6495	65.6295	66.236	65.697	56.273	59.431	66.7105	65.8815	66.3565	66.3125	65.397	65.732	66.4445	65.7165	65.863
890	5	2000	8	hamming	exponential	63.116	52.663	56.7875	64.1965	62.9305	63.72	63.217	52.5685	57.7095	64.216	63.399	63.8615	63.9455	63.0115	63.303	64.036	63.227	63.7015
891	5	2000	8	hamming	exponential	66.379	52.6565	62.6635	67.3755	66.4305	66.972	66.461	52.9875	55.359	67.3745	66.5595	66.9925	67.1275	66.316	66.5095	67.2255	66.484	66.426
892	5	2000	8	hamming	exponential	64.673	54.178	59.647	65.963	64.8695	65.412	64.96	54.953	55.4935	65.9815	65.113	65.6545	65.69	64.713	64.9985	65.6225	64.9205	64.965
893	5	2000	8	hamming	exponential	64.4455	54.149	60.8885	65.513	64.527	65.055	64.6095	53.651	61.5125	65.5795	64.889	65.163	65.203	64.4805	65.006	65.3925	64.641	64.88
894	5	2000	8	hamming	exponential	67.017	58.4725	60.148	68.074	67.0725	67.674	67.06	57.6075	57.87	68.076	67.3455	67.7505	67.6555	67.0725	67.5535	67.9415	67.2455	67.574
896	5	2000	8	hamming	exponential	67.3515	59.16	61.275	68.5065	67.6735	68.019	67.6235	58.6485	67.476	68.547	67.812	68.2875	68.131	67.257	67.711	68.268	67.6145	67.6955
895	5	2000	8	hamming	exponential	69.088	58.764	61.3315	70.1395	68.987	69.7725	69.125	58.846	60.6855	70.1425	69.39	69.7825	69.8455	68.826	69.574	69.904	69.0765	69.404
897	5	2000	8	hamming	exponential	65.132	52.813	60.173	66.235	65.0565	65.6185	65.273	52.843	61.063	66.2515	65.5155	65.878	65.7835	65.112	65.177	66.0525	65.319	65.3905
898	5	2000	8	hamming	exponential	71.5465	61.6705	63.583	72.5315	71.7785	72.133	71.7335	62.0365	61.6845	72.5605	71.89	72.314	72.3805	71.499	71.8645	72.413	71.6055	71.6295
899	5	2000	8	hamming	exponential	67.4975	54.1335	61.347	68.0755	67.371	67.7125	67.379	53.6735	57.6375	68.0745	67.409	67.7735	67.899	66.959	67.0005	67.807	67.3095	67.26
900	5	2000	8	hamming	exponential	63.911	51.3945	59.969	65.0265	64.124	64.648	64.123	51.5335	58.9715	65.0615	64.393	64.78	64.4345	63.8385	64.0425	64.986	64.2125	64.4115
902	5	2000	10	match	normal	63.5985	61.8245	60.753	64.694	64.641	64.645	63.8975	61.7425	63.7965	64.752	64.7135	64.7105	64.589	63.9715	64.5385	64.6305	64.231	64.535
901	5	2000	10	match	normal	67.918	66.8025	66.4535	68.547	68.502	68.4935	67.992	66.3705	65.9535	68.5365	68.501	68.5025	68.433	68.0965	68.4005	68.4975	68.1685	68.4065
903	5	2000	10	match	normal	69.572	67.469	67.042	70.031	69.94	69.9925	69.4625	67.833	66.823	70.038	70	70.0055	69.961	69.5855	69.9175	69.9315	69.5545	69.796
904	5	2000	10	match	normal	64.943	61.2045	59.8755	65.277	65.259	65.263	64.695	61.348	59.3585	65.2815	65.261	65.2635	65.224	64.9525	65.172	65.2105	64.889	65.1665
905	5	2000	10	match	normal	66.6685	64.896	64.3755	67.779	67.709	67.7065	66.905	65.1215	66.814	67.798	67.761	67.7555	67.563	66.8085	66.9625	67.7165	67.2515	67.6645
906	5	2000	10	match	normal	63.247	61.9605	61.304	63.983	63.9245	63.9345	63.3825	61.9635	61.369	64.05	63.9965	64.0085	63.786	63.443	63.468	63.9145	63.5665	63.754
907	5	2000	10	match	normal	63.6855	62.507	62.3995	64.312	64.275	64.2715	63.787	62.3745	62.012	64.3095	64.2705	64.2715	64.185	63.816	64.067	64.241	63.948	64.1915
909	5	2000	10	match	normal	69.5725	67.436	66.547	69.9045	69.84	69.8495	69.2875	67.666	66.113	69.916	69.8685	69.854	69.7725	69.519	69.723	69.8435	69.437	69.788
908	5	2000	10	match	normal	64.9215	61.95	61.7285	65.632	65.596	65.592	64.9135	61.6115	60.643	65.6215	65.5975	65.594	65.3925	64.892	65.39	65.531	65.073	65.5045
910	5	2000	10	match	normal	67.8085	66.244	65.4675	68.421	68.384	68.3765	67.894	65.8395	67.8875	68.3915	68.354	68.358	68.3555	68.008	68.2535	68.3265	68.037	68.054
911	5	2000	10	match	normal	69.234	67.467	67.5945	69.9785	69.9375	69.935	69.2705	67.4075	66.9635	69.972	69.948	69.949	69.8095	69.372	69.7985	69.83	69.4525	69.666
912	5	2000	10	match	normal	64.2525	62.719	62.6715	65.108	65.06	65.063	64.242	62.6905	62.095	65.1395	65.1025	65.0995	64.8415	64.437	64.788	64.975	64.5625	64.9115
914	5	2000	10	match	normal	68.7025	66.6	65.943	69.271	69.234	69.2245	68.671	66.8385	65.9105	69.295	69.256	69.26	69.173	68.787	68.968	69.2205	68.8815	69.204
913	5	2000	10	match	normal	62.815	61.6535	61.149	63.6495	63.599	63.606	62.9955	61.715	61.3685	63.8215	63.779	63.7755	63.4755	62.8475	63.1285	63.6015	63.236	63.557
915	5	2000	10	match	normal	66.5775	64.989	64.463	67.5725	67.494	67.501	66.7105	65.006	64.539	67.5795	67.536	67.5445	67.214	66.5875	66.788	67.4265	66.8795	67.2135
916	5	2000	10	match	normal	65.536	63.684	62.569	66.4385	66.4	66.4065	65.824	64.1905	63.127	66.4525	66.429	66.43	66.2935	65.8555	66.0565	66.407	66.022	66.3825
917	5	2000	10	match	normal	66.2635	64.3625	64.535	66.8635	66.7885	66.7865	66.3995	64.485	66.3995	66.866	66.8235	66.8335	66.644	66.3225	66.2165	66.668	66.4805	66.543
918	5	2000	10	match	normal	70.578	67.732	66.551	71.1595	71.127	71.125	70.486	67.9935	66.3775	71.211	71.1745	71.1655	70.8695	70.5565	70.611	70.907	70.5585	70.7825
919	5	2000	10	match	normal	64.271	62.665	62.448	64.9115	64.8715	64.8625	64.4325	62.6045	61.9555	64.8965	64.8735	64.8725	64.796	64.379	64.7195	64.708	64.4675	64.673
920	5	2000	10	match	normal	63.632	61.656	61.1305	64.5845	64.5315	64.534	63.881	61.7145	60.5615	64.653	64.6175	64.619	64.399	63.9015	64.136	64.3565	64.018	64.3225
921	5	2000	10	match	normal	62.7325	61.8545	61.499	63.9605	63.8945	63.906	63.0935	61.935	61.42	63.975	63.9295	63.937	63.52	62.9375	63.335	63.845	63.3425	63.6825
923	5	2000	10	match	normal	70.999	68.5385	68.379	72.13	72.093	72.0945	71.3835	68.5925	67.986	72.169	72.143	72.1485	71.937	71.344	71.875	71.99	71.549	71.8335
922	5	2000	10	match	normal	66.246	64.413	63.7985	67.1335	67.0895	67.09	66.373	64.3055	63.9835	67.114	67.072	67.067	66.8745	66.367	66.766	66.9325	66.529	66.7095
924	5	2000	10	match	normal	69.2275	67.8825	68.645	70.014	69.9855	69.9785	69.404	67.803	67.1385	70.081	70.0525	70.043	69.922	69.538	69.922	69.999	69.616	69.8715
925	5	2000	10	match	normal	63.1725	61.0775	60.36	63.575	63.545	63.5465	63.243	61.3575	60.558	63.5765	63.547	63.544	63.528	63.2635	63.4735	63.54	63.32	63.482
926	5	2000	10	match	normal	68.601	67.1635	66.2955	69.385	69.328	69.3395	68.5345	67.412	66.4815	69.372	69.3225	69.3235	69.117	68.704	68.952	69.246	68.7585	69.1155
927	5	2000	10	match	normal	63.697	61.6725	60.467	64.328	64.2925	64.3055	63.585	61.5395	63.601	64.308	64.2715	64.274	64.144	63.7505	63.8415	64.1375	63.81	63.843
928	5	2000	10	match	normal	65.533	63.647	63.5955	65.9955	65.9285	65.951	65.484	63.631	62.764	65.997	65.951	65.9525	65.891	65.587	65.653	65.975	65.654	65.9515
929	5	2000	10	match	normal	67.7235	66.1205	65.681	68.509	68.441	68.437	67.9075	65.849	65.051	68.5675	68.5315	68.5305	68.4205	68.007	68.012	68.5105	68.1	68.4135
930	5	2000	10	match	normal	63.124	61.66	61.5805	64.065	64.0155	64.0155	63.2445	61.6795	60.981	64.0445	64.0055	64.017	63.8855	63.395	63.6555	63.891	63.4645	63.852
931	5	2000	10	match	normal	65.9125	64.274	64.0275	66.6045	66.539	66.5655	66.162	64.4875	63.4695	66.6215	66.5875	66.5855	66.5055	66.043	66.4725	66.5225	66.2365	66.508
933	5	2000	10	match	normal	63.8445	62.415	62.272	64.164	64.1385	64.1425	63.6285	62.3945	61.888	64.191	64.1625	64.1595	64.0865	63.796	63.803	64.1475	63.782	64.034
932	5	2000	10	match	normal	66.226	63.8805	62.97	66.9125	66.864	66.865	66.215	63.9855	62.606	66.8765	66.836	66.826	66.771	66.326	66.2445	66.755	66.415	66.6885
934	5	2000	10	match	normal	66.2615	64.594	63.9525	67.2075	67.153	67.168	66.4225	64.557	66.3445	67.227	67.2025	67.2055	66.992	66.5605	66.978	67.129	66.666	66.7915
935	5	2000	10	match	normal	67.211	65.77	65.8075	67.89	67.8265	67.8425	67.1775	65.6855	65.3225	67.947	67.9055	67.902	67.766	67.3225	67.7185	67.831	67.4445	67.794
937	5	2000	10	match	normal	66.069	64.378	66.069	67.1685	67.111	67.127	65.977	64.307	63.1575	67.3805	67.334	67.3325	66.808	66.404	66.5585	66.821	66.3215	66.4535
936	5	2000	10	match	normal	67.1045	64.5885	64.6675	67.7235	67.671	67.6645	67.2015	64.685	63.637	67.7695	67.751	67.748	67.631	67.161	67.2105	67.704	67.345	67.6865
938	5	2000	10	match	normal	68.771	67.0815	66.9355	69.471	69.4385	69.435	68.872	66.878	66.3155	69.466	69.445	69.444	69.406	68.92	69.2865	69.3785	69.0145	69.2955
939	5	2000	10	match	normal	65.681	63.752	63.1355	66.4355	66.407	66.407	65.6765	63.8745	63.163	66.451	66.424	66.412	66.2935	65.8535	65.921	66.336	65.91	66.2575
940	5	2000	10	match	normal	66.3085	64.7745	64.305	67.328	67.2775	67.272	66.619	64.768	66.543	67.4335	67.409	67.396	67.1435	66.641	66.6295	67.264	66.901	66.8925
941	5	2000	10	match	normal	66.6405	64.639	64.531	67.3215	67.239	67.2425	66.6155	64.314	63.581	67.3365	67.28	67.286	67.2315	66.8265	66.959	67.208	66.859	67.154
942	5	2000	10	match	normal	67.4815	65.842	64.7825	68.4305	68.3725	68.3745	67.608	65.816	64.9075	68.481	68.429	68.429	68.272	67.839	68.1055	68.352	67.8905	68.184
943	5	2000	10	match	normal	60.8245	59.442	59.0195	61.7195	61.6625	61.6535	60.9545	59.453	58.5185	61.732	61.699	61.7085	61.611	61.126	61.3745	61.651	61.2895	61.627
944	5	2000	10	match	normal	63.8175	62.0925	61.5525	64.377	64.3485	64.35	63.6005	61.9835	61.1635	64.4525	64.418	64.426	64.0555	63.6475	63.8725	64.2925	63.8365	64.122
945	5	2000	10	match	normal	68.239	66.29	65.6855	69.4275	69.3635	69.352	68.567	66.6445	68.567	69.543	69.494	69.5075	69.1555	68.5505	69.0735	69.372	68.9035	69.077
946	5	2000	10	match	normal	65.951	64.0075	62.9985	66.54	66.493	66.4865	65.9715	63.777	63.062	66.528	66.4945	66.5	66.419	66.058	66.402	66.409	66.1415	66.4085
948	5	2000	10	match	normal	66.8895	65.24	65.092	67.851	67.788	67.7825	67.0615	65.321	64.486	67.984	67.9395	67.9465	67.66	67.1995	67.257	67.795	67.331	67.6535
947	5	2000	10	match	normal	63.346	62.1465	61.4355	63.9575	63.9025	63.8705	63.4065	61.984	61.3935	63.857	63.8025	63.805	63.8195	63.515	63.7605	63.7885	63.555	63.774
949	5	2000	10	match	normal	65.147	63.156	65.1455	65.9505	65.9215	65.9175	65.1995	63.263	62.1125	65.9775	65.946	65.947	65.7755	65.4195	65.478	65.804	65.446	65.614
950	5	2000	10	match	normal	68.861	67.2025	66.9075	69.663	69.621	69.623	68.94	67.5015	67.0655	69.647	69.623	69.6195	69.5	69.016	69.342	69.4735	69.1145	69.3835
951	5	2000	10	match	poisson	66.4015	55.926	64.045	67.4475	67.0815	67.268	66.3825	56.1145	64.031	67.3955	67.1405	67.265	66.9395	66.4075	66.841	67.033	66.488	66.7475
952	5	2000	10	match	poisson	67.0495	57.2095	65.0355	67.6445	67.4235	67.5125	67.079	57.0345	65.183	67.688	67.4915	67.5225	67.59	67.0435	67.515	67.5415	67.0595	67.4375
953	5	2000	10	match	poisson	66.8035	54.2565	65.601	67.8865	67.4885	67.589	67.1555	54.716	67.1555	67.884	67.6305	67.7305	67.6755	67.161	67.609	67.6105	67.1795	67.406
954	5	2000	10	match	poisson	64.3965	51.028	61.4225	65.563	65.199	65.3735	64.456	51.755	61.6115	65.582	65.276	65.4155	65.3235	64.415	65.122	65.133	64.5655	65.027
955	5	2000	10	match	poisson	64.344	52.4045	61.8025	65.262	64.9195	65.0755	64.4455	52.352	64.415	65.2795	64.9955	65.1025	64.996	64.3825	64.86	65.091	64.4595	64.775
958	5	2000	10	match	poisson	66.6755	56.1985	64.3575	67.4465	67.17	67.2575	66.8205	55.9195	64.521	67.479	67.208	67.3475	67.298	66.649	67.27	67.2715	66.8045	67.1965
956	5	2000	10	match	poisson	68.488	57.3745	66.715	69.371	68.9715	69.1295	68.6305	57.6455	65.939	69.493	69.2465	69.2855	69.1485	68.3475	69.063	69.313	68.6345	69.1165
957	5	2000	10	match	poisson	70.9825	58.8275	69.216	71.6135	71.3155	71.4265	71.035	59.018	68.86	71.578	71.355	71.3985	71.4665	70.96	71.385	71.512	71.026	71.3935
959	5	2000	10	match	poisson	64.4045	54.662	61.974	64.9375	64.7165	64.781	64.377	54.732	61.854	64.9645	64.7705	64.813	64.732	64.327	64.6795	64.8865	64.4155	64.8055
960	5	2000	10	match	poisson	67.728	58.2555	65.789	68.8325	68.268	68.4835	68.139	58.941	65.434	68.8265	68.5545	68.657	68.651	67.793	68.2495	68.7865	68.1205	68.6385
962	5	2000	10	match	poisson	61.473	50.692	59.978	62.2295	61.7935	61.91	61.504	51.378	59.136	62.171	61.963	62.039	62.125	61.432	61.8505	62.114	61.5225	61.984
961	5	2000	10	match	poisson	68.286	56.22	66.0465	68.9865	68.687	68.8575	67.9685	57.2145	65.495	69.092	68.792	68.8745	68.783	68.037	68.508	68.7655	67.973	68.7435
964	5	2000	10	match	poisson	63.32	51.2845	60.452	63.953	63.7015	63.7975	63.404	52.352	60.5325	63.951	63.739	63.826	63.876	63.4085	63.7245	63.801	63.465	63.799
963	5	2000	10	match	poisson	70.815	58.4475	68.5915	71.4855	71.224	71.316	70.815	59.4915	68.5655	71.4455	71.23	71.311	71.3685	70.786	71.248	71.245	70.7995	71.1115
965	5	2000	10	match	poisson	67.38	57.2435	64.9895	68.0905	67.7945	67.9245	67.4295	57.978	65.003	68.242	67.8765	68.034	67.93	67.197	67.893	68.0665	67.409	68.0375
966	5	2000	10	match	poisson	68.9555	56.888	66.599	69.7985	69.279	69.5365	69.198	57.911	65.638	69.797	69.554	69.644	69.6975	68.9595	69.1365	69.5155	69.2505	69.4525
967	5	2000	10	match	poisson	66.7315	57.5555	65.1905	67.26	66.922	67.0465	66.8435	57.503	64.647	67.248	67.071	67.142	67.176	66.7145	67.049	67.1525	66.803	67.1385
968	5	2000	10	match	poisson	67.322	57.898	64.1865	67.937	67.669	67.7695	67.3205	57.1435	63.992	67.966	67.7585	67.85	67.8555	67.0915	67.388	67.7915	67.3195	67.67
969	5	2000	10	match	poisson	63.3445	51.9255	59.178	63.8985	63.667	63.744	63.369	51.814	63.369	63.9155	63.704	63.8	63.7185	63.371	63.6485	63.8525	63.412	63.5995
970	5	2000	10	match	poisson	66.5675	56.0435	63.6905	67.1735	66.9285	67.0405	66.5825	55.498	63.8255	67.1575	66.9275	67.02	67.0345	66.4545	66.6585	67.0115	66.465	66.9675
971	5	2000	10	match	poisson	65.997	54.1065	63.8785	66.7745	66.4435	66.552	66.148	54.105	62.7795	66.784	66.554	66.6385	66.643	66.183	66.484	66.6845	66.1405	66.5855
972	5	2000	10	match	poisson	65.7525	53.673	65.721	66.3775	66.118	66.243	65.7515	54.1	62.678	66.4085	66.1925	66.2585	66.2565	65.6185	66.0025	66.2275	65.7075	66.157
973	5	2000	10	match	poisson	68.5035	55.074	66.1145	69.8885	69.406	69.514	68.993	54.9295	65.7215	69.852	69.55	69.6835	69.6965	68.649	69.3695	69.687	68.99	69.5505
974	5	2000	10	match	poisson	61.5145	51.234	59.141	62.2335	61.8285	62.0235	61.624	51.4315	58.278	62.2275	62.0255	62.08	62.1015	61.3695	61.7775	62.102	61.5235	62.046
975	5	2000	10	match	poisson	65.2915	54.093	62.878	65.9145	65.666	65.776	65.259	54.8775	62.806	65.9325	65.682	65.765	65.726	65.129	65.406	65.803	65.2415	65.676
976	5	2000	10	match	poisson	63.8145	51.935	61.672	64.4825	64.2065	64.327	63.7465	51.482	61.642	64.5365	64.2415	64.371	64.3735	63.7725	64.3655	64.3675	63.7855	64.342
977	5	2000	10	match	poisson	58.2375	48.8545	56.1215	58.9625	58.5475	58.693	58.206	49.192	55.117	58.9485	58.73	58.791	58.8	58.209	58.477	58.881	58.2805	58.861
978	5	2000	10	match	poisson	64.667	54.795	63.3225	65.391	64.977	65.084	64.778	55.343	63.194	65.398	65.1015	65.214	65.329	64.6935	65.2545	65.3375	64.7725	65.2505
979	5	2000	10	match	poisson	65.1705	56.6545	64.1885	65.987	65.661	65.762	65.1455	56.654	63.4095	65.923	65.699	65.774	65.6355	65.1555	65.6255	65.571	65.215	65.4625
980	5	2000	10	match	poisson	64.732	55.3195	62.773	65.484	65.173	65.291	64.801	54.8555	62.631	65.4765	65.2195	65.3075	65.294	64.6285	65.036	65.4145	64.8255	65.388
982	5	2000	10	match	poisson	67.413	57.301	64.545	68.1925	67.887	68.0235	67.382	57.174	64.7805	68.1575	67.846	67.9925	67.9955	67.3095	67.7175	68.026	67.2875	67.9735
981	5	2000	10	match	poisson	66.749	55.271	64.328	67.2095	66.9645	67.0865	66.648	54.885	64.073	67.1935	66.9645	67.0475	67.1535	66.569	66.775	67.1775	66.668	67.1425
983	5	2000	10	match	poisson	68.1	54.9925	65.364	68.438	68.2165	68.3145	67.9375	54.897	64.9495	68.43	68.152	68.2715	68.3555	67.91	68.059	68.3895	67.923	68.3755
984	5	2000	10	match	poisson	69.967	60.701	67.6535	70.2955	70.0555	70.1595	69.7675	60.4005	67.5045	70.299	70.0385	70.1625	70.233	69.846	70.1805	70.231	69.791	70.144
986	5	2000	10	match	poisson	68.919	58.5335	66.1085	69.767	69.4225	69.5595	69.1525	58.111	66.2905	69.768	69.5305	69.6165	69.6345	68.8595	69.3265	69.6425	69.131	69.621
985	5	2000	10	match	poisson	69.4875	58.9425	67.919	70.4025	69.9195	70.105	69.622	58.6965	67.494	70.3985	70.1075	70.2235	70.221	69.3685	69.723	70.249	69.704	70.054
988	5	2000	10	match	poisson	68.8795	55.935	65.9795	69.4425	69.157	69.3045	68.879	54.764	66.0705	69.502	69.319	69.364	69.2765	68.829	69.237	69.385	68.9495	69.3085
987	5	2000	10	match	poisson	66.1145	50.008	61.7075	66.7755	66.527	66.6225	66.1695	50.34	62.1895	66.7575	66.526	66.629	66.63	65.981	66.328	66.6535	66.2305	66.6425
989	5	2000	10	match	poisson	69.2805	58.583	66.9405	70.2845	69.8845	70.053	69.4985	59.3545	66.817	70.428	70.0805	70.2195	69.9055	69.315	69.7685	70.232	69.3715	70.1215
990	5	2000	10	match	poisson	66.1395	54.6115	63.39	66.8605	66.6015	66.683	66.087	54.559	63.56	66.857	66.5485	66.665	66.7145	66.2045	66.5925	66.734	66.105	66.55
991	5	2000	10	match	poisson	63.072	52.923	63.0515	63.666	63.352	63.516	63.013	52.6725	60.721	63.683	63.436	63.5165	63.4955	62.875	63.264	63.5695	63.0035	63.4765
992	5	2000	10	match	poisson	65.3895	54.951	63.134	65.9935	65.7085	65.8065	65.494	54.9175	63.215	65.991	65.7665	65.821	65.868	65.2005	65.613	65.9265	65.4595	65.891
993	5	2000	10	match	poisson	63.895	53.881	61.2625	64.4045	64.117	64.2885	63.734	54.549	61.144	64.427	64.1435	64.2605	64.2605	63.719	64.1975	64.32	63.6735	64.2695
994	5	2000	10	match	poisson	63.6615	53.8375	61.4625	64.3815	64.0205	64.1665	63.7525	53.3785	61.623	64.376	64.117	64.214	64.3275	63.7315	64.258	64.2835	63.685	64.197
995	5	2000	10	match	poisson	63.104	51.214	60.5295	63.489	63.2555	63.397	62.8875	50.923	60.197	63.487	63.269	63.37	63.43	62.96	63.3195	63.4525	62.8865	63.4105
996	5	2000	10	match	poisson	68.947	60.3755	68.947	69.82	69.535	69.642	68.9515	60.1505	67.0625	69.8685	69.5775	69.7145	69.551	68.911	69.134	69.7745	69.039	69.4035
997	5	2000	10	match	poisson	68.972	59.7515	68.919	69.2615	69.0545	69.151	68.825	58.839	67.109	69.266	69.015	69.13	69.2185	68.803	69.116	69.216	68.817	69.1765
999	5	2000	10	match	poisson	66.6115	57.1525	63.8105	67.5025	67.159	67.319	66.6115	58.0385	63.8295	67.6975	67.362	67.515	67.2785	66.44	67.103	67.4255	66.72	67.358
998	5	2000	10	match	poisson	65.9355	53.9465	63.2595	66.8315	66.4985	66.619	65.9845	54.3485	63.152	66.969	66.6485	66.826	65.3305	64.557	65.266	66.541	65.9145	66.514
1000	5	2000	10	match	poisson	63.914	53.1645	60.78	64.549	64.273	64.351	64.0005	53.482	60.914	64.584	64.363	64.436	64.4915	63.9345	64.24	64.3465	63.9845	64.29
1001	5	2000	10	match	exponential	65.5155	58.221	62.5195	66.431	65.4465	66.0935	65.581	57.0475	62.4965	66.44	65.7665	66.187	66.05	65.4895	65.841	66.147	65.55	66.0005
1004	5	2000	10	match	exponential	66.144	55.388	64.779	67.002	66.201	66.6365	66.364	55.052	64.7685	67.022	66.412	66.7825	66.777	66.0475	66.521	66.963	66.4105	66.931
1002	5	2000	10	match	exponential	65.9945	53.9865	62.7325	66.6765	65.8795	66.3585	65.9395	54.843	61.302	66.7875	66.0695	66.5405	66.5605	65.704	66.1245	66.667	65.849	66.487
1003	5	2000	10	match	exponential	65.241	54.0665	63.6605	66.2865	65.2475	65.864	65.461	54.485	65.489	66.284	65.59	65.983	66.1795	65.2745	65.7385	66.1375	65.4875	65.9645
1005	5	2000	10	match	exponential	64.153	56.5845	62.1255	64.5995	64.0865	64.368	64.183	55.336	62.2305	64.605	64.21	64.433	64.55	64.1075	64.4365	64.534	64.2145	64.487
1006	5	2000	10	match	exponential	63.412	53.125	61.227	64.1185	63.525	63.834	63.5285	52.97	61.4315	64.0925	63.5565	63.8785	63.9105	63.404	63.8995	63.9975	63.463	63.991
1007	5	2000	10	match	exponential	66.1805	53.7065	65.2045	66.788	66.019	66.514	66.1485	53.4375	62.815	66.785	66.098	66.575	66.6165	65.8825	66.424	66.7355	66.1335	66.5715
1008	5	2000	10	match	exponential	66.9915	51.212	64.1265	67.536	66.697	67.1855	66.919	50.291	64.0235	67.519	67.009	67.278	67.437	66.843	67.3275	67.437	66.881	67.3815
1009	5	2000	10	match	exponential	69.9235	55.966	67.5085	70.595	69.931	70.3295	69.94	55.099	67.703	70.5925	70.054	70.3785	70.503	69.8935	70.3885	70.511	69.951	70.4155
1011	5	2000	10	match	exponential	66.665	54.575	64.8175	68.124	66.714	67.5685	66.7255	53.8765	64.2185	68.1475	66.987	67.8345	67.843	66.3195	67.157	67.8735	66.7485	67.4625
1010	5	2000	10	match	exponential	66.289	54.51	63.934	67.1395	66.2185	66.8245	66.3905	54.5785	62.779	67.208	66.51	66.998	66.9785	66.2615	66.603	66.9745	66.3635	66.859
1012	5	2000	10	match	exponential	62.765	51.0215	60.938	63.646	62.5945	63.265	62.8765	50.4865	60.4775	63.8595	63.1535	63.5505	63.237	62.563	62.976	63.659	62.847	63.4135
1013	5	2000	10	match	exponential	65.001	55.5505	63.6345	65.871	64.8885	65.481	65.1765	55.8465	63.2245	65.912	65.266	65.666	65.6975	65.0375	65.3965	65.813	65.1615	65.7095
1015	5	2000	10	match	exponential	71.858	62.878	69.8615	72.4625	71.8355	72.224	71.934	62.286	69.995	72.555	71.96	72.3015	72.383	71.86	72.3265	72.426	71.9555	72.342
1014	5	2000	10	match	exponential	67.751	50.1075	66.694	68.496	67.7235	68.1345	67.8025	51.267	65.2375	68.5865	68.072	68.3315	68.2785	67.354	68.211	68.4195	67.8595	68.201
1016	5	2000	10	match	exponential	65.443	52.572	62.4455	66.047	65.3865	65.801	65.4425	53.1605	62.572	66.0295	65.504	65.8145	65.921	65.3335	65.8655	65.908	65.409	65.871
1017	5	2000	10	match	exponential	68.3555	59.4475	65.7255	69.4085	68.136	68.941	68.6635	60.1065	64.993	69.413	68.7985	69.127	69.0035	67.929	68.7435	69.296	68.639	69.239
1019	5	2000	10	match	exponential	65.003	56.834	62.9005	65.775	65.132	65.455	65.264	56.8975	62.2725	65.7545	65.303	65.5575	65.5375	64.9615	65.4445	65.6975	65.178	65.6415
1018	5	2000	10	match	exponential	66.7405	53.6555	62.1885	67.1915	66.5275	67.0075	66.7245	53.404	66.4415	67.196	66.7515	66.979	67.105	66.75	67.1005	67.137	66.728	66.9585
1021	5	2000	10	match	exponential	67.313	59.1775	65.5205	68.273	67.3425	67.938	67.1995	59.8565	65.4005	68.3385	67.5695	68.0215	67.933	67.133	67.7375	68.0455	67.2	67.6615
1020	5	2000	10	match	exponential	69.7895	56.469	67.6605	70.496	69.72	70.243	69.864	56.542	69.788	70.5035	69.835	70.262	70.415	69.933	70.361	70.416	69.771	70.136
1023	5	2000	10	match	exponential	67.7315	54.65	64.8875	68.1285	67.3815	67.9375	67.6005	54.2545	64.651	68.1275	67.6015	67.923	68.0555	67.3905	68.019	68.0835	67.6175	68.078
1022	5	2000	10	match	exponential	65.455	53.461	62.91	66.128	65.494	65.8145	65.398	52.9085	65.3045	66.2375	65.575	65.9435	66.0035	65.4445	65.9065	66.0935	65.4205	65.6855
1024	5	2000	10	match	exponential	63.3005	51.991	61.024	63.881	63.1835	63.666	63.2535	51.7	61.024	63.9685	63.4235	63.7085	63.642	63.091	63.6415	63.809	63.341	63.725
1025	5	2000	10	match	exponential	63.228	52.115	60.3855	63.845	63.2275	63.645	63.167	51.241	60.1755	63.995	63.309	63.727	63.665	63.036	63.285	63.812	63.057	63.6285
1026	5	2000	10	match	exponential	69.9465	59.163	65.854	70.5375	69.869	70.322	69.99	58.3865	66.1055	70.5395	69.953	70.3395	70.3685	69.7565	70.0605	70.3685	69.984	70.345
1027	5	2000	10	match	exponential	65.085	53.805	63.5105	66.033	64.9455	65.63	65.1735	53.9425	65.1735	66.1035	65.4335	65.834	65.6555	64.6745	65.1465	65.839	65.083	65.764
1028	5	2000	10	match	exponential	67.834	54.7475	66.0165	68.8635	68.0865	68.5105	67.863	54.7015	65.9705	68.913	68.131	68.5955	68.6985	67.691	68.5825	68.704	67.9455	68.482
1029	5	2000	10	match	exponential	66.9275	54.528	66.8845	67.711	66.9675	67.4535	66.9265	54.0795	64.454	67.75	67.1315	67.518	67.588	66.9955	67.249	67.599	66.8345	67.491
1031	5	2000	10	match	exponential	63.7505	55.5165	61.9415	64.5035	63.6765	64.13	63.839	55.2465	63.783	64.4955	63.922	64.2605	64.2795	63.6575	63.9965	64.4195	63.7945	64.212
1030	5	2000	10	match	exponential	61.782	54.8705	60.5665	62.586	61.7895	62.2075	61.9895	54.882	60.1485	62.5855	62.0195	62.351	62.3905	61.7995	62.141	62.526	61.9855	62.493
1032	5	2000	10	match	exponential	66.5815	54.8365	64.411	67.255	66.741	66.9795	66.745	54.788	64.559	67.255	66.76	67.067	67.129	66.689	67.099	67.196	66.8075	67.147
1033	5	2000	10	match	exponential	69.273	59.7075	67.419	69.9655	69.1575	69.661	69.244	59.5165	69.185	69.9435	69.369	69.7155	69.7805	69.215	69.6165	69.8385	69.2875	69.733
1035	5	2000	10	match	exponential	64.6525	48.094	61.5785	65.512	64.768	65.2375	64.6525	47.529	61.5685	65.548	64.9445	65.345	65.2275	64.4435	64.8145	65.382	64.581	65.1735
1034	5	2000	10	match	exponential	65.6205	53.457	62.4055	66.259	65.7315	66.032	65.71	53.2855	62.728	66.293	65.7625	66.137	66.062	65.3425	65.8715	66.136	65.657	65.875
1036	5	2000	10	match	exponential	64.4815	49.9105	62.559	65.1985	64.358	64.895	64.6055	51.4275	62.029	65.204	64.7025	65.023	64.983	64.253	64.974	65.051	64.6525	65.043
1037	5	2000	10	match	exponential	64.4815	53.899	62.9645	65.3055	64.483	65.0005	64.634	53.876	64.634	65.318	64.6775	65.0555	65.0915	64.423	64.9855	65.072	64.6055	64.8425
1038	5	2000	10	match	exponential	69.645	59.26	67.607	70.0895	69.3275	69.8105	69.543	59.882	69.396	70.094	69.5805	69.8585	70.018	69.519	69.723	69.956	69.4515	69.7365
1039	5	2000	10	match	exponential	64.949	52.344	64.7685	65.262	64.5965	65.0055	64.645	53.542	60.706	65.2645	64.711	65.009	65.188	64.7305	64.9935	65.162	64.648	65.158
1040	5	2000	10	match	exponential	64.082	53.2425	63.137	64.8885	64.0295	64.465	64.023	53.9745	61.185	64.88	64.1555	64.6645	64.6525	63.786	64.176	64.496	64.0355	64.406
1041	5	2000	10	match	exponential	67.7715	56.5775	66.1225	68.6605	67.7855	68.2395	67.985	56.6965	65.6795	68.67	68.076	68.3935	68.4135	67.5325	68.339	68.592	68.031	68.5075
1042	5	2000	10	match	exponential	62.3665	51.5745	59.305	63.1515	62.27	62.764	62.558	50.827	62.3905	63.157	62.6025	62.8685	63.0305	62.3445	62.672	63.107	62.5355	62.842
1043	5	2000	10	match	exponential	64.5575	51.998	62.343	65.135	64.3755	64.855	64.46	52.0695	61.9715	65.1245	64.638	64.867	65.035	64.33	64.9495	64.982	64.453	64.8945
1044	5	2000	10	match	exponential	62.8705	53.4165	60.9435	64.3225	63.218	63.7875	63.435	53.0355	60.6755	64.325	63.656	64.0015	64.1085	63.236	63.951	64.162	63.382	64.064
1046	5	2000	10	match	exponential	66.1275	52.69	64.5585	67.04	66.0715	66.7775	66.1535	52.9935	63.5235	67.125	66.4135	66.7875	66.7885	66.1165	66.6685	66.868	66.1865	66.5605
1045	5	2000	10	match	exponential	64.335	54.964	62.783	65.0035	64.3935	64.7415	64.4885	55.4615	62.3695	65.033	64.549	64.826	64.715	64.3655	64.703	64.8755	64.5065	64.8465
1047	5	2000	10	match	exponential	65.087	55.0125	62.81	65.752	65.038	65.4285	65.178	55.723	63.085	65.764	65.1885	65.593	65.5545	64.973	65.497	65.71	65.0785	65.692
1048	5	2000	10	match	exponential	70.423	58.8485	70.0365	71.1895	70.285	70.8665	70.318	59.661	68.298	71.1655	70.5135	70.856	70.94	70.4105	70.7435	71.047	70.381	70.979
1049	5	2000	10	match	exponential	66.597	56.419	65.2855	67.5825	66.7235	67.2785	66.7255	56.4585	66.7255	67.4995	66.908	67.275	67.279	66.645	67.0655	67.375	66.6635	67.1215
1050	5	2000	10	match	exponential	60.8615	50.728	59.955	62.142	61.0655	61.765	60.976	51.2835	59.8055	62.37	61.389	62.024	61.7585	60.923	61.235	61.905	60.9865	61.4565
1051	5	2000	10	hamming	normal	61.2065	57.8205	55.404	62.1405	61.982	62.031	61.346	57.1795	52.206	62.2175	62.119	62.1025	62.0175	61.374	61.2315	61.973	61.4715	61.6065
1052	5	2000	10	hamming	normal	70.119	66.166	63.703	70.525	70.453	70.46	70.119	66.055	61.537	70.536	70.476	70.449	70.4845	70.195	70.268	70.494	70.197	70.166
1053	5	2000	10	hamming	normal	68.8075	66.3985	64.2675	69.503	69.4185	69.4215	68.8975	66.5405	64.084	69.486	69.421	69.4215	69.2085	68.9225	69.0985	69.353	68.9565	69.136
1055	5	2000	10	hamming	normal	63.94	60.629	58.6605	64.7625	64.68	64.6685	64.066	60.3535	57.908	64.735	64.6655	64.6525	64.604	64.1465	64.245	64.667	64.1055	64.3375
1054	5	2000	10	hamming	normal	62.717	59.6115	55.3085	63.2215	63.1255	63.107	62.6705	59.344	62.5495	63.236	63.1445	63.1595	63.1015	62.552	62.455	63.0155	62.7515	62.6725
1056	5	2000	10	hamming	normal	66.8565	64.636	62.6505	67.641	67.4655	67.497	67.0385	64.194	63.2485	67.6265	67.479	67.4885	67.4705	67.042	67.2245	67.588	67.2355	67.302
1057	5	2000	10	hamming	normal	66.2575	63.376	60.0595	67.2695	67.1375	67.1405	66.421	62.797	66.225	67.207	67.129	67.1235	66.799	66.1805	66.071	67.0675	66.542	66.692
1058	5	2000	10	hamming	normal	62.723	58.4215	62.5115	63.2495	63.1565	63.1615	62.5565	58.804	55.0665	63.35	63.2265	63.23	63.0715	62.801	63.0065	63.07	62.6555	62.598
1059	5	2000	10	hamming	normal	63.3575	60.2725	59.3005	63.83	63.762	63.7545	63.2665	59.821	56.2365	63.861	63.7845	63.782	63.764	63.451	63.4875	63.747	63.39	63.375
1060	5	2000	10	hamming	normal	65.003	62.0885	62.2935	65.831	65.6725	65.627	65.2635	62.8455	60.654	65.839	65.75	65.754	65.694	65.1475	65.126	65.7665	65.4145	65.303
1062	5	2000	10	hamming	normal	66.9305	64.463	63.8695	67.63	67.5115	67.493	67.031	64.613	62.222	67.6575	67.5475	67.5045	67.572	67.155	67.474	67.5385	67.149	67.4115
1061	5	2000	10	hamming	normal	68.6265	65.0975	61.9645	69.2955	69.176	69.189	68.809	64.7895	60.8995	69.3	69.213	69.226	69.182	68.671	68.801	69.1695	68.7995	69.058
1063	5	2000	10	hamming	normal	65.124	62.8875	64.159	65.988	65.822	65.829	65.258	62.961	63.509	65.988	65.894	65.9015	65.759	65.2575	65.067	65.8745	65.4255	65.568
1064	5	2000	10	hamming	normal	66.8065	63.7295	64.8525	67.342	67.235	67.261	66.846	63.794	61.942	67.381	67.3025	67.2815	67.223	66.7645	66.874	67.3345	66.9265	67.12
1065	5	2000	10	hamming	normal	68.937	65.682	68.8085	69.749	69.645	69.6495	68.911	65.364	61.339	69.824	69.7075	69.7095	69.505	69.1415	69.17	69.666	69.1275	69.208
1066	5	2000	10	hamming	normal	65.5685	63.263	62.039	66.5775	66.4585	66.4535	65.807	63.002	65.796	66.6065	66.499	66.4995	66.408	65.67	66.1675	66.4115	66.0065	66.2065
1068	5	2000	10	hamming	normal	66.359	63.8875	62.3945	66.954	66.8465	66.8645	66.395	63.563	61.7725	66.9445	66.8575	66.842	66.886	66.5135	66.6145	66.9005	66.5605	66.73
1067	5	2000	10	hamming	normal	69.5125	65.0375	66.7695	70.1055	70.0205	70.032	69.4345	64.9135	60.931	70.1035	70.047	70.0095	69.9105	69.5335	69.574	70.0525	69.6445	69.491
1069	5	2000	10	hamming	normal	65.807	60.4715	62.013	66.7405	66.6485	66.685	65.878	60.733	57.161	66.7405	66.6805	66.6875	66.4595	65.894	65.977	66.5345	66.0415	66.3775
1070	5	2000	10	hamming	normal	66.101	62.658	59.994	66.673	66.4955	66.4855	66.245	62.195	61.3135	66.671	66.5565	66.564	66.613	66.152	66.332	66.5565	66.2595	66.227
1071	5	2000	10	hamming	normal	63.8305	60.4655	54.506	64.6415	64.555	64.5715	63.987	59.9275	55.393	64.646	64.575	64.555	64.534	64.0195	63.9985	64.5095	64.165	64.2805
1072	5	2000	10	hamming	normal	70.248	65.735	67.85	70.9265	70.825	70.827	70.392	65.9615	67.083	70.945	70.8885	70.8755	70.724	70.332	70.617	70.8615	70.5075	70.369
1073	5	2000	10	hamming	normal	68.335	66.34	64.288	69.2715	69.1595	69.1615	68.4785	66.328	66.7755	69.3905	69.3085	69.282	69.1485	68.593	68.667	69.138	68.6925	68.9115
1074	5	2000	10	hamming	normal	69.4165	64.93	66.3205	70.2405	70.115	70.0715	69.278	64.609	69.278	70.2265	70.1425	70.162	70.119	69.5355	69.991	70.046	69.522	69.5575
1075	5	2000	10	hamming	normal	62.639	59.3695	59.7075	63.492	63.387	63.3985	62.962	59.2085	54.4675	63.5045	63.4325	63.4285	63.301	62.884	62.687	63.381	62.9495	63.144
1076	5	2000	10	hamming	normal	70.759	66.641	67.5885	71.677	71.557	71.586	70.99	66.8035	61.6175	71.68	71.5625	71.557	71.599	71.003	70.8995	71.6355	71.178	71.08
1077	5	2000	10	hamming	normal	67.146	62.554	60.8165	67.833	67.7445	67.748	67.1595	62.2485	55.9535	67.9065	67.826	67.8115	67.7055	67.052	67.15	67.7005	67.258	67.329
1078	5	2000	10	hamming	normal	68.2265	65.5735	62.1825	69.0325	68.9375	68.931	68.1965	65.05	61.4865	69.0385	68.9565	68.939	68.75	68.2425	68.156	68.65	68.275	68.167
1079	5	2000	10	hamming	normal	66.7105	63.2615	59.9505	67.1785	67.059	67.044	66.6105	63.3225	64.4305	67.1825	67.077	67.114	67.0585	66.6635	66.397	66.9875	66.658	66.647
1080	5	2000	10	hamming	normal	65.8775	62.2605	59.35	67.089	66.9895	66.99	66.0575	61.7935	62.3055	67.058	66.98	66.976	66.756	66.0775	66.1805	66.888	66.335	66.0985
1082	5	2000	10	hamming	normal	60.8965	57.6955	54.3855	61.621	61.5135	61.5015	61.0195	57.69	58.2325	61.6185	61.521	61.5145	61.539	61.041	61.345	61.574	61.171	61.465
1081	5	2000	10	hamming	normal	69.7485	65.8905	62.7455	70.481	70.3995	70.389	69.7485	65.697	61.374	70.51	70.414	70.4115	70.3575	69.857	70.1745	70.129	69.8205	69.838
1083	5	2000	10	hamming	normal	66.826	64.3305	63.7855	67.5165	67.356	67.368	66.8335	64.5345	63.484	67.5325	67.4045	67.412	67.314	66.9155	67.0695	67.38	66.975	66.8205
1084	5	2000	10	hamming	normal	65.427	62.6915	62.773	66.623	66.5025	66.4845	65.8	62.4345	58.3225	66.6575	66.5795	66.5605	66.378	65.5855	65.436	66.5065	66.0045	65.926
1085	5	2000	10	hamming	normal	65.795	62.91	63.0735	66.721	66.623	66.661	65.7905	62.946	60.113	66.694	66.6235	66.6245	66.586	65.952	66.3645	66.5365	66.099	66.0605
1086	5	2000	10	hamming	normal	67.1775	64.899	63.7215	67.8025	67.696	67.7075	67.185	64.674	62.4385	67.7905	67.668	67.6765	67.5235	67.3375	67.4785	67.6725	67.3005	67.522
1087	5	2000	10	hamming	normal	65.139	61.4075	62.885	65.7725	65.6375	65.5975	65.098	61.6645	58.5785	65.753	65.67	65.657	65.6015	65.0115	64.698	65.7075	65.1465	65.5255
1088	5	2000	10	hamming	normal	67.053	64.255	65.225	67.699	67.553	67.551	66.961	63.748	60.897	67.702	67.6035	67.626	67.589	67.1315	67.0745	67.612	67.1355	67.2205
1089	5	2000	10	hamming	normal	68.653	65.629	64.037	69.068	68.995	68.9835	68.3785	65.2785	68.3335	69.076	69.0045	68.9745	68.945	68.5815	68.6535	68.9645	68.6275	68.9245
1090	5	2000	10	hamming	normal	67.343	63.221	60.734	68.05	67.8905	67.855	67.307	63.039	60.4915	68.0445	67.959	67.9505	67.8935	67.3485	67.5305	67.8965	67.442	67.8035
1091	5	2000	10	hamming	normal	65.708	62.411	58.19	66.4685	66.3355	66.354	65.754	62.077	59.4315	66.509	66.424	66.433	66.2485	65.798	65.757	66.396	65.856	66.243
1092	5	2000	10	hamming	normal	61.796	58.7185	59.476	62.626	62.538	62.506	61.855	58.5255	61.851	62.673	62.5805	62.562	62.4665	62.098	62.0655	62.5075	62.142	62.19
1094	5	2000	10	hamming	normal	60.6635	58.1625	59.8435	61.169	61.067	61.072	60.62	57.897	60.597	61.1905	61.0985	61.0775	60.313	60.0765	60.077	61.121	60.8215	61.065
1093	5	2000	10	hamming	normal	67.2095	63.156	62.8275	68.0485	67.9395	67.8835	67.2135	63.3955	57.301	68.1525	68.0485	68.0445	67.774	67.3705	67.4375	67.8855	67.4375	67.4445
1095	5	2000	10	hamming	normal	63.3745	60.048	57.8465	64.2135	64.108	64.0985	63.464	59.636	56.142	64.216	64.123	64.096	63.948	63.391	63.623	64.077	63.6145	63.9225
1097	5	2000	10	hamming	normal	67.165	64.512	65.52	67.7055	67.592	67.5645	67.163	64.1685	60.936	67.722	67.641	67.6115	67.5515	67.231	67.1135	67.633	67.2765	67.5205
1098	5	2000	10	hamming	normal	66.6805	62.8275	62.077	67.4825	67.3915	67.3875	66.7015	62.628	58.5995	67.509	67.435	67.418	67.3585	66.808	67.141	67.2885	66.8365	66.86
1096	5	2000	10	hamming	normal	68.0325	62.945	56.8615	68.8495	68.754	68.7605	68.279	63.0195	60.4905	68.8295	68.7755	68.763	68.752	68.3355	68.3945	68.7365	68.353	68.4665
1099	5	2000	10	hamming	normal	68.9605	65.9785	62.5625	69.5875	69.484	69.4775	69.0125	65.73	63.2935	69.6	69.5135	69.5245	69.412	68.947	68.857	69.5345	69.0925	69.0975
1100	5	2000	10	hamming	normal	63.67	60.694	57.8945	64.8375	64.7525	64.7535	63.4715	60.169	61.1895	64.7795	64.652	64.654	64.4845	63.7355	63.9765	64.356	63.6755	63.7115
1101	5	2000	10	hamming	poisson	67.804	57.9655	60.7935	68.353	68.053	68.12	67.9035	56.449	62.145	68.3605	68.135	68.1845	68.2855	67.837	68.0965	68.217	67.8605	67.987
1102	5	2000	10	hamming	poisson	68.452	58.731	65.2675	69.1425	68.715	68.8545	68.637	57.9265	63.7085	69.131	68.9135	68.9605	68.9675	68.463	68.449	69.0615	68.594	68.886
1103	5	2000	10	hamming	poisson	61.745	54.4775	58.7945	62.8275	62.505	62.59	61.749	54.0705	58.754	62.846	62.598	62.684	62.459	61.6275	62.0385	62.584	61.797	62.1545
1104	5	2000	10	hamming	poisson	69.167	58.5485	67.036	70.062	69.6875	69.812	69.3505	58.054	63.696	70.0785	69.851	69.8915	69.9735	69.0865	69.507	69.9245	69.36	69.4425
1105	5	2000	10	hamming	poisson	64.225	55.2505	60.515	65.129	64.685	64.8455	64.4155	55.411	58.6845	65.1145	64.8385	64.877	64.9805	64.311	64.948	64.984	64.436	64.861
1107	5	2000	10	hamming	poisson	65.557	55.612	61.6255	66.2475	66.0075	66.0555	65.6295	55.3055	59.74	66.1975	66.0125	66.023	66.019	65.538	65.901	66.108	65.6345	65.8595
1106	5	2000	10	hamming	poisson	66.8485	55.782	63.097	67.4655	67.191	67.211	66.863	55.248	62.328	67.4595	67.208	67.2825	67.316	66.8435	67.016	67.333	66.8	66.911
1108	5	2000	10	hamming	poisson	69.262	59.2535	66.9555	70.0745	69.6845	69.791	69.4095	59.9315	62.278	70.082	69.735	69.862	69.9555	69.2105	69.377	70.004	69.454	69.88
1109	5	2000	10	hamming	poisson	70.827	58.8175	67.586	71.7355	71.257	71.4695	71.146	59.1145	66.9335	71.737	71.491	71.554	71.5065	70.856	71.1875	71.6575	71.0795	71.1825
1111	5	2000	10	hamming	poisson	61.8305	50.9885	58.6655	62.7675	62.4755	62.5655	61.8495	50.6455	58.785	62.781	62.462	62.546	62.3625	61.7055	61.995	62.5725	61.856	62.234
1110	5	2000	10	hamming	poisson	64.067	55.1825	59.2865	65.0355	64.657	64.8355	64.0255	54.931	58.6155	65.154	64.8905	64.9865	64.6365	63.9445	64.338	64.6005	64.047	64.3725
1112	5	2000	10	hamming	poisson	62.394	52.4085	59.353	63.2365	62.8695	62.9875	62.528	52.8045	59.8485	63.223	62.969	63.0415	63.1335	62.351	62.733	63.079	62.4855	62.5255
1113	5	2000	10	hamming	poisson	60.982	49.559	57.93	61.7965	61.5405	61.624	61.1445	49.3325	57.826	62.0255	61.749	61.834	61.6945	61.003	61.2405	61.8425	61.0855	61.4295
1114	5	2000	10	hamming	poisson	66.2185	56.3635	63.833	66.9255	66.4545	66.6145	66.245	57.0885	66.157	66.941	66.705	66.716	66.7765	66.154	66.262	66.8205	66.2595	66.5585
1115	5	2000	10	hamming	poisson	69.0135	57.6765	62.7795	69.716	69.418	69.5135	69.1245	58.0745	60.3945	69.7035	69.443	69.5315	69.5585	69.077	69.2225	69.5675	69.1405	69.1975
1116	5	2000	10	hamming	poisson	68.077	56.4895	61.066	68.7205	68.374	68.486	68.184	56.7685	63.4595	68.711	68.475	68.5195	68.653	68.1915	68.52	68.609	68.231	68.547
1117	5	2000	10	hamming	poisson	65.6645	54.4445	60.571	66.599	66.2035	66.319	65.6425	54.604	60.92	66.5905	66.262	66.3695	66.316	65.67	65.9145	66.3585	65.7205	65.9555
1118	5	2000	10	hamming	poisson	62.9885	52.5395	59.2885	63.865	63.459	63.6035	63.243	52.8555	55.1515	64.004	63.7735	63.8425	63.4705	62.9815	63.216	63.797	63.2005	63.2815
1119	5	2000	10	hamming	poisson	65.158	55.0095	58.8185	65.877	65.6155	65.6585	65.258	55.184	65.1115	65.8985	65.658	65.7455	65.724	65.0455	65.4415	65.7925	65.223	65.3345
1120	5	2000	10	hamming	poisson	62.256	50.506	57.2875	62.8275	62.5685	62.672	62.029	49.462	56.3305	62.828	62.504	62.608	62.643	61.9985	62.247	62.7515	62.0225	62.0845
1121	5	2000	10	hamming	poisson	67.67	55.448	61.025	68.203	67.8965	67.9945	67.532	54.683	60.8055	68.1985	67.8455	67.9425	67.9815	67.4815	67.8725	67.955	67.5435	67.6715
1122	5	2000	10	hamming	poisson	68.076	55.454	60.182	68.4745	68.2625	68.316	68.03	55.9155	68.03	68.53	68.3505	68.4155	68.3585	67.839	68.174	68.468	68.007	68.415
1123	5	2000	10	hamming	poisson	67.7465	56.8925	61.412	68.499	68.204	68.33	67.8155	57.4715	61.1345	68.4615	68.1785	68.2935	68.376	67.6585	67.8345	68.337	67.743	68.136
1124	5	2000	10	hamming	poisson	66.53	55.674	63.9155	66.8895	66.699	66.7855	66.2685	55.4655	59.372	66.8805	66.6295	66.652	66.7715	66.379	66.5335	66.7665	66.293	66.3235
1125	5	2000	10	hamming	poisson	60.0545	52.1845	56.0855	61.0035	60.7325	60.8165	60.173	52.1685	58.316	60.9695	60.6675	60.7195	60.778	60.0315	60.5265	60.7145	60.0575	60.664
1126	5	2000	10	hamming	poisson	61.4345	50.9095	59.026	62.1945	61.8365	61.9975	61.3815	50.358	61.3205	62.2055	61.939	62.018	62.041	61.1075	61.6305	62.1165	61.4405	61.446
1127	5	2000	10	hamming	poisson	67.882	56.703	67.7935	68.4385	68.165	68.303	67.791	56.4305	62.29	68.471	68.214	68.2905	68.326	67.71	67.9365	68.4005	67.8165	68.1555
1128	5	2000	10	hamming	poisson	64.401	51.885	56.893	65.203	64.9385	65.0355	64.474	52.006	57.5085	65.202	64.932	65.0025	65.096	64.125	64.082	65.12	64.5185	64.8645
1129	5	2000	10	hamming	poisson	64.3525	52.0455	61.5425	65.015	64.6085	64.675	64.388	52.2265	57.4165	65.0835	64.8295	64.8505	64.917	64.262	64.7615	64.9375	64.376	64.522
1131	5	2000	10	hamming	poisson	66.0075	56.179	63.234	66.8025	66.292	66.497	66.081	56.084	60.6775	66.801	66.5485	66.552	66.631	65.8105	65.882	66.688	66.1105	66.489
1130	5	2000	10	hamming	poisson	64.862	54.413	61.44	65.5525	65.291	65.381	64.588	54.0675	58.7615	65.5895	65.3155	65.3495	65.381	64.576	64.778	65.2495	64.653	64.854
1132	5	2000	10	hamming	poisson	66.1425	56.059	59.349	66.7805	66.5505	66.593	66.187	56.783	57.861	66.7845	66.5355	66.61	66.6275	66.0235	66.5415	66.5845	66.194	66.1985
1133	5	2000	10	hamming	poisson	67.1005	54.074	58.7345	67.6605	67.351	67.488	67.09	54.402	66.9845	67.6475	67.395	67.5065	67.5265	66.918	66.9925	67.5325	67.1155	67.152
1134	5	2000	10	hamming	poisson	66.307	57.8315	64.5715	67.0435	66.7305	66.81	66.406	58.1295	60.8715	67.1775	66.9635	66.9985	66.756	66.344	66.5885	66.827	66.4175	66.563
1135	5	2000	10	hamming	poisson	67.651	58.7515	63.9055	67.886	67.675	67.74	67.3915	58.314	61.7875	67.893	67.635	67.7015	67.8165	67.3215	67.539	67.8165	67.337	67.6915
1136	5	2000	10	hamming	poisson	67.167	57.011	62.73	68.063	67.747	67.859	67.321	56.8405	60.359	68.142	67.8885	67.9695	67.768	67.0905	67.4365	67.873	67.3455	67.611
1137	5	2000	10	hamming	poisson	66.4755	54.615	64.6325	67.2285	66.87	66.9045	66.483	55.147	59.7715	67.356	67.0805	67.152	67.068	66.3075	66.4865	67.1395	66.452	66.619
1138	5	2000	10	hamming	poisson	65.1435	55.8955	61.056	66.068	65.7765	65.8835	65.1855	56.0055	65.1795	66.045	65.818	65.922	65.751	65.2005	65.561	65.841	65.213	65.2215
1139	5	2000	10	hamming	poisson	64.43	55.546	59.4965	65.459	64.9385	65.1395	64.673	55.0055	57.9745	65.4865	65.1515	65.238	65.317	64.6035	65.0395	65.2825	64.6795	64.924
1140	5	2000	10	hamming	poisson	68.469	56.1355	62.6945	69.35	69.085	69.151	68.453	55.72	66.0345	69.3155	69.0735	69.1485	69.1545	68.5675	68.788	69.2185	68.4855	69.155
1141	5	2000	10	hamming	poisson	66.2635	54.2955	60.0435	66.7145	66.4635	66.59	66.107	53.574	66.023	66.752	66.482	66.5855	66.582	66.104	66.523	66.5725	66.075	66.421
1142	5	2000	10	hamming	poisson	70.1775	58.972	63.37	71.099	70.718	70.8325	70.2775	59.29	62.0295	71.078	70.8275	70.892	70.7955	69.992	70.156	70.989	70.2805	70.528
1143	5	2000	10	hamming	poisson	64.1325	56.0605	60.952	64.7225	64.3955	64.516	63.9615	56.936	63.8865	64.695	64.3945	64.5115	64.574	64.0455	64.316	64.501	63.99	64.2255
1144	5	2000	10	hamming	poisson	63.7225	52.6235	60.6865	65.049	64.5105	64.7155	64.1365	52.791	61.3685	65.2225	65.007	65.047	64.663	63.81	64.2115	64.8325	64.119	64.4855
1145	5	2000	10	hamming	poisson	65.5625	52.8335	59.3185	66.314	65.8575	65.9785	65.8145	54.054	65.807	66.3405	66.1055	66.149	66.0815	65.337	65.6535	66.2445	65.7245	65.8505
1146	5	2000	10	hamming	poisson	63.7215	54.0485	60.804	64.1935	63.9955	64.041	63.75	54.2035	61.95	64.2135	64.031	64.058	64.0045	63.726	63.86	64.0675	63.7395	63.775
1147	5	2000	10	hamming	poisson	68.0985	56.392	62.0195	68.8875	68.478	68.5985	68.168	56.648	63.7825	69.004	68.6565	68.8255	68.5725	67.8425	68.1085	68.764	68.0575	68.416
1148	5	2000	10	hamming	poisson	67.7965	57.1325	63.411	68.675	68.348	68.4445	67.9845	57.5405	67.5705	68.672	68.434	68.4695	68.4325	67.77	67.762	68.532	67.9855	68.0875
1149	5	2000	10	hamming	poisson	64.331	53.1225	57.397	65.0875	64.822	64.894	64.2595	53.467	59.728	65.0605	64.8125	64.853	64.918	64.3225	64.7485	64.9905	64.318	64.746
1150	5	2000	10	hamming	poisson	66.2715	56.5425	59.1625	66.868	66.5735	66.659	66.338	56.6265	59.098	66.879	66.63	66.684	66.778	66.355	66.683	66.757	66.329	66.661
1151	5	2000	10	hamming	exponential	67.349	58.1785	65.6385	67.878	67.045	67.632	67.267	58.0115	63.1985	68.075	67.473	67.8095	67.707	67.1805	67.5095	67.892	67.2775	67.7495
1152	5	2000	10	hamming	exponential	65.454	56.895	59.9375	66.008	65.241	65.6485	65.2165	57.0755	59.41	66.004	65.293	65.6415	65.7515	65.17	65.2335	65.855	65.212	65.366
1153	5	2000	10	hamming	exponential	63.26	47.7695	59.2565	63.925	63.172	63.6015	63.201	49.184	57.6315	63.9795	63.306	63.6145	63.66	63.071	63.462	63.7265	63.1805	63.436
1154	5	2000	10	hamming	exponential	67.381	58.169	60.3905	68.6275	67.635	68.218	67.713	58.1015	64.492	68.676	67.971	68.3125	68.274	67.554	67.9085	68.3595	67.8105	67.6935
1155	5	2000	10	hamming	exponential	60.932	52.45	57.1435	61.33	60.6975	61.1115	60.7955	52.746	54.7665	61.3215	60.883	61.0715	61.1575	60.736	61.08	61.2215	60.7245	61.129
1156	5	2000	10	hamming	exponential	66.2985	59.14	60.2295	67.327	66.322	66.948	66.534	58.6425	58.83	67.3185	66.7445	67.018	67.112	66.2655	66.7245	67.169	66.5995	66.774
1157	5	2000	10	hamming	exponential	65.884	56.3335	62.597	66.317	65.606	65.916	65.8255	56.41	60.3275	66.351	65.8845	66.054	66.2405	65.5055	66.038	66.242	65.892	66.0665
1158	5	2000	10	hamming	exponential	61.869	52.583	57.456	62.4615	61.892	62.148	61.939	53.102	56.1725	62.472	62.0545	62.2515	62.3435	61.7575	62.071	62.422	61.9235	62.048
1160	5	2000	10	hamming	exponential	66.1675	53.5005	60.704	67.0125	66.2735	66.741	66.2685	53.7765	64.3615	66.994	66.3785	66.761	66.7905	65.859	66.4115	66.8755	66.2805	66.4405
1159	5	2000	10	hamming	exponential	67.0515	55.0495	60.5015	67.8135	67.1215	67.4935	67.101	54.3665	63.935	67.8425	67.272	67.569	67.7175	67.194	67.508	67.723	67.195	67.296
1161	5	2000	10	hamming	exponential	66.242	54.18	60.0555	66.5705	65.848	66.357	66.0045	53.319	62.187	66.5575	66.046	66.2745	66.515	65.9805	66.1525	66.4625	66.0955	66.3925
1162	5	2000	10	hamming	exponential	69.8845	61.1195	64.7575	70.608	69.4395	70.181	69.953	61.3165	61.375	70.685	69.9205	70.3995	70.445	69.926	70.278	70.39	69.895	69.859
1165	5	2000	10	hamming	exponential	67.487	57.1935	64.783	68.3165	67.6125	67.982	67.6265	57.5565	61.315	68.329	67.7775	68.011	68.2595	67.5955	67.7155	68.2445	67.7135	68.0295
1163	5	2000	10	hamming	exponential	65.326	55.3635	54.6975	66.17	65.419	65.924	65.3715	55.711	65.358	66.387	65.857	66.183	65.9415	65.3045	65.458	66.034	65.3645	65.5575
1164	5	2000	10	hamming	exponential	64.9265	54.3965	61.8505	65.889	64.9985	65.4335	65.1105	53.9235	61.2805	65.8365	65.204	65.533	65.788	64.973	65.263	65.7375	65.097	65.1895
1166	5	2000	10	hamming	exponential	67.047	58.0985	63.684	67.9625	67.1185	67.5065	67.322	57.528	60.685	67.954	67.4665	67.687	67.813	67.2375	67.469	67.8645	67.295	67.7235
1168	5	2000	10	hamming	exponential	65.7025	55.722	62.473	66.7465	65.772	66.2815	66.033	55.7065	62.3155	66.779	66.133	66.5355	66.522	65.6565	65.8605	66.708	66.054	66.0935
1167	5	2000	10	hamming	exponential	65.802	54.659	62.924	66.4485	65.847	66.094	65.7675	54.563	56.2175	66.445	65.8515	66.1385	66.3015	65.725	66.022	66.363	65.789	65.7965
1169	5	2000	10	hamming	exponential	64.847	49.901	61.9925	65.872	64.946	65.4875	64.9485	50.44	56.3255	65.8565	65.1355	65.5195	65.6495	64.901	65.1935	65.667	65.0065	65.183
1170	5	2000	10	hamming	exponential	60.72	48.907	57.5245	61.5305	60.6755	61.1775	60.8255	48.025	59.1385	61.5495	60.884	61.2765	61.354	60.7195	61.093	61.3595	60.7625	61.2495
1172	5	2000	10	hamming	exponential	67.4825	56.581	64.6355	68.0485	67.344	67.645	67.286	56.1335	67.1625	68.0795	67.386	67.744	67.9145	67.1435	67.8	67.9935	67.332	67.844
1171	5	2000	10	hamming	exponential	69.722	55.322	64.8835	70.398	69.446	70.078	69.6855	56.2445	64.6585	70.4035	69.842	70.1715	70.1555	69.673	69.9385	70.2065	69.6015	69.9535
1173	5	2000	10	hamming	exponential	65.896	58.245	64.184	66.7955	65.7875	66.325	66.0165	57.889	59.543	66.8885	66.1415	66.5305	66.6385	65.8535	66.1915	66.73	66.091	66.3805
1174	5	2000	10	hamming	exponential	67.4685	56.3885	61.485	68.211	67.3795	67.7755	67.5335	56.552	61.483	68.226	67.6435	67.9495	68.0035	67.3125	67.636	68.036	67.587	67.9425
1175	5	2000	10	hamming	exponential	67.738	56.913	63.8115	68.7275	67.715	68.279	67.9745	56.602	62.569	68.692	68.109	68.4365	68.477	67.8655	68.157	68.6005	67.939	68.34
1176	5	2000	10	hamming	exponential	69.443	57.653	64.0305	69.9945	69.2405	69.542	69.3865	57.5125	65.954	70.0095	69.4755	69.7235	69.8765	69.332	69.4445	69.9215	69.3965	69.4175
1177	5	2000	10	hamming	exponential	67.1975	56.514	62.991	67.678	67.1135	67.392	67.102	56.1415	59.343	67.7015	67.2285	67.4115	67.511	66.995	67.0605	67.579	67.027	67.395
1178	5	2000	10	hamming	exponential	67.028	56.6515	64.209	67.71	67.0185	67.429	67.265	56.483	61.4855	67.7135	67.281	67.4955	67.5	67.0745	67.336	67.5045	67.238	67.364
1179	5	2000	10	hamming	exponential	68.369	60.9415	66.251	69.0685	68.1595	68.665	68.345	61.378	62.574	69.212	68.5415	68.8415	68.8655	68.0545	68.834	68.9185	68.4305	68.838
1180	5	2000	10	hamming	exponential	64.908	55.349	58.193	65.7095	64.9555	65.34	64.819	55.2535	57.0335	65.707	64.9105	65.3075	65.334	64.9475	65.1525	65.4895	64.8815	64.7955
1182	5	2000	10	hamming	exponential	66.485	55.3315	61.6625	67.319	66.5105	66.923	66.6825	55.5495	62.051	67.308	66.701	67.017	67.087	66.4195	66.65	67.2065	66.644	66.702
1181	5	2000	10	hamming	exponential	71.2025	58.1885	66.785	72.0215	71.153	71.7015	71.3175	58.181	66.1325	72.009	71.4705	71.724	71.7795	71.29	71.6895	71.8315	71.366	71.745
1183	5	2000	10	hamming	exponential	65.3545	52.7925	62.146	65.9345	65.2285	65.732	65.243	52.9265	57.139	66.216	65.567	65.9465	65.767	65.3145	65.431	65.8615	65.309	65.65
1184	5	2000	10	hamming	exponential	65.905	49.7305	58.0375	66.6965	65.913	66.3545	65.849	50.606	56.5305	66.7035	65.966	66.3445	66.5865	65.73	65.8195	66.2985	65.866	65.9155
1185	5	2000	10	hamming	exponential	64.404	54.773	56.811	65.0565	64.4255	64.6495	64.5415	54.4415	60.0355	65.207	64.5765	64.8865	64.85	64.171	64.333	65.0775	64.5305	64.6
1186	5	2000	10	hamming	exponential	63.7965	51.725	60.3065	64.518	63.7555	64.2365	63.774	52.797	61.325	64.541	63.9985	64.288	64.2005	63.2095	63.9785	64.4505	63.714	63.7905
1187	5	2000	10	hamming	exponential	66.6795	56.858	62.1345	67.5335	66.5765	67.1425	66.8435	57.3525	61.256	67.531	66.9055	67.2065	67.4205	66.679	66.7935	67.4455	66.8155	67.197
1188	5	2000	10	hamming	exponential	65.0635	51.252	63.05	65.937	64.898	65.46	65.131	51.9165	60.856	65.9635	65.352	65.714	65.7445	64.9765	64.9535	65.8485	65.182	65.49
1189	5	2000	10	hamming	exponential	65.988	53.7805	62.346	67.299	66.096	66.708	66.159	53.4155	61.764	67.4535	66.5075	67.132	66.4765	65.8525	65.9295	67.1685	66.259	66.3335
1191	5	2000	10	hamming	exponential	65.998	55.2815	63.898	67.0425	66.1165	66.564	66.108	55.238	58.723	66.959	66.327	66.641	66.8075	65.9795	66.1715	66.8155	66.029	66.3755
1190	5	2000	10	hamming	exponential	64	52.593	60.4915	64.683	63.7085	64.3645	63.813	51.957	58.5155	64.7275	63.9835	64.435	64.48	63.747	64.3195	64.1645	63.8175	64.014
1192	5	2000	10	hamming	exponential	67.162	55.1305	60.7745	67.893	67.276	67.6455	67.14	54.952	59.6885	67.8905	67.3765	67.641	67.707	67.145	67.545	67.715	67.1235	67.2605
1193	5	2000	10	hamming	exponential	66.84	58.3135	63.8885	67.7435	66.7335	67.206	67.0365	58.1415	60.8965	67.7265	67.0565	67.479	67.6035	66.8045	66.4155	67.552	66.984	67.319
1194	5	2000	10	hamming	exponential	69.051	56.8275	63.439	69.541	68.479	69.1865	68.7425	57.4205	65.55	69.552	68.9555	69.252	69.3645	68.553	69.1345	69.5155	68.6925	68.876
1195	5	2000	10	hamming	exponential	68.6935	57.5965	64.3995	69.6685	68.545	69.184	68.8985	57.4625	60.7375	69.6845	69.0385	69.384	69.476	68.766	68.822	69.5295	68.9285	68.795
1196	5	2000	10	hamming	exponential	65.7965	51.329	58.7755	66.39	65.796	66.076	65.755	51.4425	62.3275	66.411	65.7525	66.0865	66.2445	65.4315	65.633	66.3235	65.779	66.0035
1197	5	2000	10	hamming	exponential	65.0125	56.857	62.158	65.494	64.9475	65.1875	65.052	56.7895	63.4095	65.494	65.075	65.311	65.365	64.951	64.982	65.435	64.9925	65.3255
1198	5	2000	10	hamming	exponential	66.1495	54.181	57.532	66.7375	66.2095	66.4975	66.2265	53.1035	66.1875	66.7375	66.1895	66.5675	66.637	66.217	66.355	66.663	66.2385	66.381
1200	5	2000	10	hamming	exponential	67.599	55.86	62.0565	68.29	67.4795	67.875	67.8195	55.706	65.242	68.2925	67.881	68.0715	68.0965	67.5865	67.8495	68.0165	67.7585	67.8245
1199	5	2000	10	hamming	exponential	64.087	50.8325	58.053	64.481	63.8235	64.2965	63.9425	50.9725	60.689	64.497	63.9755	64.2275	64.375	64.1275	64.343	64.4375	63.993	64.354
1201	5	2000	12	match	normal	63.215	61.906	61.766	63.824	63.7605	63.7515	63.3975	62.1395	63.3975	63.823	63.7955	63.782	63.712	63.37	63.5205	63.7605	63.55	63.7605
1202	5	2000	12	match	normal	61.0455	59.5675	59.1985	61.759	61.7105	61.7065	61.181	59.4805	58.9765	61.764	61.721	61.7155	61.5795	61.2665	61.573	61.667	61.3475	61.6355
1203	5	2000	12	match	normal	68.209	67.492	66.8185	69.023	68.9515	68.953	68.1805	67.6915	66.702	69.1485	69.1015	69.102	68.7905	68.4215	68.5165	68.8485	68.409	68.532
1204	5	2000	12	match	normal	64.765	63.125	62.3785	65.15	65.109	65.112	64.6585	63.05	62.331	65.15	65.1125	65.107	65.0955	64.899	65.088	65.093	64.802	65.0255
1205	5	2000	12	match	normal	68.637	67.316	67.31	69.291	69.234	69.246	68.6815	67.133	66.6065	69.3415	69.3115	69.3095	69.148	68.723	68.8155	69.2825	68.8255	69.059
1206	5	2000	12	match	normal	67.8515	66.283	65.927	68.265	68.215	68.2135	67.8085	66.261	65.882	68.278	68.2395	68.2315	68.141	67.919	67.88	68.2175	67.934	68.181
1207	5	2000	12	match	normal	65.5695	63.805	63.811	65.9455	65.88	65.904	65.3595	63.9245	63.53	65.9315	65.889	65.885	65.7755	65.506	65.7535	65.8535	65.4805	65.8185
1208	5	2000	12	match	normal	63.331	62.135	61.2295	63.9375	63.8885	63.8985	63.2785	61.7975	61.1825	63.933	63.902	63.883	63.678	63.4055	63.625	63.8835	63.4915	63.883
1209	5	2000	12	match	normal	68.6415	67.269	66.9625	69.6295	69.555	69.5435	68.8175	67.1235	66.506	69.6345	69.5925	69.574	69.5115	68.987	69.409	69.447	68.916	69.307
1210	5	2000	12	match	normal	62.7145	60.7625	62.7145	63.2335	63.1845	63.198	62.7145	61.0485	60.049	63.2315	63.211	63.2065	63.1605	62.875	62.9825	63.176	62.8555	63.172
1211	5	2000	12	match	normal	65.573	64.652	65.573	66.0965	66.035	66.0255	65.5235	64.4075	64.2035	66.124	66.0835	66.0855	65.906	65.7245	65.8635	66	65.7175	65.988
1212	5	2000	12	match	normal	64.078	62.0795	61.7665	64.5345	64.4895	64.496	63.9355	61.909	61.5555	64.5165	64.486	64.4875	64.3255	63.97	64.0535	64.4865	64.1005	64.381
1213	5	2000	12	match	normal	65.709	63.8845	63.615	66.023	65.9955	65.985	65.6025	63.903	63.121	66.0375	65.998	66.0045	65.9285	65.694	65.821	65.978	65.754	65.9445
1214	5	2000	12	match	normal	63.6145	61.3515	60.8025	64.2145	64.158	64.1635	63.6845	61.025	63.682	64.2155	64.1805	64.1795	64.142	63.72	63.9285	64.1075	63.8075	63.8835
1215	5	2000	12	match	normal	65.718	64.1095	63.3235	66.199	66.152	66.1165	65.7145	64.13	63.1765	66.2345	66.191	66.1875	66.076	65.732	65.7595	66.1325	65.8805	66.0575
1216	5	2000	12	match	normal	65.0115	62.7725	61.847	65.602	65.555	65.561	65.065	62.817	61.7945	65.6135	65.5755	65.5765	65.5545	65.1935	65.474	65.54	65.2365	65.4925
1217	5	2000	12	match	normal	65.428	63.856	63.2995	66.478	66.4095	66.4055	65.627	64.048	63.1055	66.4865	66.44	66.428	66.2515	65.718	66.157	66.391	65.8365	66.1975
1218	5	2000	12	match	normal	65.871	64.045	63.429	66.3675	66.3295	66.272	65.991	63.9515	63.4965	66.4315	66.3985	66.3945	66.2285	66.1055	66.2085	66.35	66.088	66.255
1219	5	2000	12	match	normal	64.7055	63.1865	62.722	65.375	65.34	65.33	64.7315	63.253	64.391	65.378	65.3405	65.326	65.2545	64.9115	65.122	65.1645	64.9395	64.961
1220	5	2000	12	match	normal	68.153	66.4465	66.282	68.551	68.5045	68.503	68.2555	66.5335	65.19	68.55	68.5185	68.5145	68.499	68.3255	68.498	68.464	68.3005	68.4605
1221	5	2000	12	match	normal	63.717	62.115	61.8735	64.3015	64.256	64.2615	63.7425	62.187	63.7425	64.307	64.2625	64.2665	64.2455	63.934	64.0695	64.245	63.97	64.187
1222	5	2000	12	match	normal	60.8755	59.2725	59.005	61.241	61.199	61.2045	60.8045	59.3885	58.7085	61.2375	61.204	61.212	61.1905	60.98	61.167	61.19	60.978	61.137
1223	5	2000	12	match	normal	67.7155	66.522	66.5445	68.1865	68.1185	68.1115	67.7545	66.349	66.1225	68.1865	68.1295	68.1335	68.1015	67.774	67.753	68.1415	67.845	68.0775
1224	5	2000	12	match	normal	63.6975	62.4525	62.1355	64.487	64.404	64.3945	63.901	62.598	62.032	64.474	64.4295	64.418	64.2855	63.8885	64.0835	64.4245	64.092	64.4025
1225	5	2000	12	match	normal	67.3855	65.795	65.61	67.95	67.9075	67.9125	67.165	65.7795	65.2245	67.932	67.8925	67.899	67.778	67.431	67.6435	67.8235	67.433	67.716
1226	5	2000	12	match	normal	66.1475	64.685	64.0765	66.7615	66.6985	66.7025	66.142	64.5695	64.0375	66.756	66.711	66.7035	66.6995	66.3075	66.6245	66.626	66.2485	66.553
1227	5	2000	12	match	normal	65.528	64.5575	64.1775	66.021	65.9615	65.955	65.6465	64.5275	65.5835	66.014	65.964	65.9605	65.9255	65.69	65.896	65.971	65.7955	65.8145
1229	5	2000	12	match	normal	60.2425	58.5925	57.8765	60.883	60.845	60.85	60.177	58.779	57.862	60.89	60.861	60.854	60.694	60.326	60.6305	60.764	60.4385	60.6135
1228	5	2000	12	match	normal	65.955	64.2465	65.8465	66.4465	66.4055	66.401	65.8185	64.2325	65.8185	66.4435	66.41	66.4115	66.258	65.968	66.1735	66.324	65.9405	66.014
1230	5	2000	12	match	normal	68.912	67.853	67.578	69.757	69.7085	69.714	69.049	67.9505	67.0695	69.8015	69.7705	69.7625	69.494	69.0565	69.231	69.562	69.2165	69.3735
1231	5	2000	12	match	normal	67.1075	65.5555	64.825	67.8075	67.764	67.7795	67.1325	65.6415	64.8455	67.794	67.7705	67.769	67.649	67.2735	67.561	67.7085	67.295	67.671
1232	5	2000	12	match	normal	63.938	62.469	62.462	64.5235	64.4415	64.4295	64.0595	62.57	61.9805	64.5415	64.499	64.503	64.471	64.1415	64.451	64.4245	64.138	64.3765
1235	5	2000	12	match	normal	66.43	65.2355	66.411	67.145	67.098	67.1045	66.515	65.246	66.49	67.2115	67.1655	67.1735	66.815	66.5615	66.69	67.032	66.6165	66.7265
1234	5	2000	12	match	normal	65.2725	63.6615	64.56	65.788	65.7155	65.705	65.298	63.7875	62.9035	65.8195	65.7735	65.778	65.684	65.106	65.1455	65.7435	65.3875	65.621
1233	5	2000	12	match	normal	62.7335	60.177	59.2685	63.6035	63.5735	63.567	62.714	60.4475	59.0805	63.6725	63.625	63.6345	63.3095	62.7955	62.911	63.465	62.9015	63.042
1236	5	2000	12	match	normal	62.2805	61.564	61.041	62.8965	62.847	62.8585	62.4085	61.5275	61.1915	62.934	62.886	62.8945	62.801	62.5135	62.7665	62.88	62.572	62.8405
1238	5	2000	12	match	normal	61.297	60.022	59.9165	61.804	61.749	61.7445	61.381	60.1315	61.2905	61.8	61.7675	61.7655	61.7375	61.376	61.482	61.718	61.534	61.5705
1237	5	2000	12	match	normal	66.967	64.3345	63.8195	67.422	67.3845	67.3735	66.9335	64.665	63.831	67.4215	67.393	67.39	67.369	67.1255	67.2855	67.31	67.0795	67.231
1239	5	2000	12	match	normal	64.176	63.028	63.149	64.5855	64.533	64.512	64.2035	62.9255	62.543	64.597	64.568	64.5635	64.4505	64.1635	64.1915	64.494	64.2955	64.429
1240	5	2000	12	match	normal	67.551	66.062	65.6795	68.2385	68.175	68.196	67.5345	65.9935	64.531	68.2505	68.214	68.22	68.041	67.662	68.022	68.1425	67.701	68.0915
1241	5	2000	12	match	normal	65.358	63.933	63.6715	65.928	65.887	65.8795	65.3185	63.9975	63.446	65.923	65.8845	65.891	65.8705	65.513	65.8305	65.7905	65.419	65.763
1242	5	2000	12	match	normal	67.67	66.5625	66.1685	68.212	68.163	68.155	67.5785	66.572	66.1405	68.193	68.13	68.141	68.0855	67.8045	67.9445	68.062	67.765	67.9335
1243	5	2000	12	match	normal	61.017	59.341	59.301	61.704	61.6495	61.6465	61.223	59.2785	58.564	61.7085	61.6715	61.675	61.5285	61.14	61.3525	61.5615	61.2925	61.5295
1245	5	2000	12	match	normal	62.268	60.5465	60.6375	62.84	62.794	62.7885	62.2125	60.482	59.893	62.835	62.802	62.8035	62.665	62.298	62.5985	62.753	62.44	62.7515
1244	5	2000	12	match	normal	64.2845	63.444	63.619	65.4475	65.363	65.3395	64.5945	63.3125	63.108	65.5305	65.5015	65.5005	65.0955	64.547	64.512	65.2745	64.773	65.08
1246	5	2000	12	match	normal	66.2475	65.1415	64.47	66.959	66.903	66.889	66.3345	65.018	64.5645	66.9665	66.9195	66.8965	66.7425	66.4015	66.6355	66.872	66.5085	66.817
1247	5	2000	12	match	normal	65.795	64.365	63.5365	66.4565	66.427	66.4325	65.795	64.4305	63.5935	66.473	66.443	66.4525	66.4055	66.12	66.393	66.3585	66.098	66.3265
1250	5	2000	12	match	normal	64.0545	62.742	62.2055	64.593	64.563	64.566	63.9855	62.608	62.0195	64.577	64.5495	64.558	64.396	64.1445	64.319	64.458	64.1835	64.377
1248	5	2000	12	match	normal	65.433	63.0255	62.9485	66.143	66.067	66.0965	65.4615	63.096	61.6325	66.137	66.0935	66.0945	66.0205	65.5695	65.8875	66.0405	65.669	65.8945
1249	5	2000	12	match	normal	61.9665	60.8445	60.3015	62.6925	62.637	62.6345	61.9765	60.7665	61.7505	62.739	62.693	62.6925	62.533	62.1655	62.529	62.5745	62.255	62.296
1251	5	2000	12	match	poisson	66.983	57.113	65.588	67.4705	67.1185	67.266	67.04	56.6105	67.04	67.4665	67.24	67.3305	67.393	66.8405	67.0815	67.379	67.046	67.2225
1254	5	2000	12	match	poisson	63.829	51.279	61.6995	64.5975	64.235	64.3985	63.9855	51.5125	60.4555	64.6	64.359	64.468	64.3915	63.7265	64.176	64.5835	64.0065	64.48
1252	5	2000	12	match	poisson	66.948	56.736	65.003	67.323	66.9995	67.1465	66.85	57.5835	65.1465	67.348	67.0465	67.174	67.2875	66.795	67.2155	67.234	66.8365	67.1615
1253	5	2000	12	match	poisson	66.058	56.4765	63.8185	66.478	66.2515	66.352	65.9855	56.721	63.443	66.4865	66.272	66.3385	66.356	65.8915	66.108	66.37	65.979	66.282
1255	5	2000	12	match	poisson	69.6065	60.5715	67.563	70.134	69.8455	69.9625	69.657	61.016	69.657	70.137	69.9035	69.997	70.0445	69.4695	69.776	70.014	69.631	69.9615
1256	5	2000	12	match	poisson	62.4885	51.6125	60.926	63.2065	62.843	62.946	62.721	51.6765	62.628	63.1795	62.9095	63.0385	62.965	62.4865	62.688	62.9655	62.669	62.8825
1257	5	2000	12	match	poisson	63.7285	53.384	63.258	64.393	64.015	64.145	63.7635	53.9385	62.092	64.392	64.098	64.251	64.299	63.7635	63.8555	64.316	63.8075	64.2905
1258	5	2000	12	match	poisson	68.3925	53.728	65.538	68.769	68.5415	68.6405	68.196	54.5385	65.375	68.8325	68.593	68.6835	68.6115	68.209	68.5905	68.6845	68.115	68.635
1259	5	2000	12	match	poisson	63.368	52.244	62.3485	64.3735	63.916	64.1265	63.514	52.2685	61.772	64.477	64.2445	64.351	63.968	63.116	63.4185	64.1265	63.5025	63.9615
1261	5	2000	12	match	poisson	59.6865	50.3365	59.664	60.471	60.198	60.349	59.802	50.2155	57.933	60.5255	60.301	60.369	60.354	59.789	60.058	60.289	59.831	60.212
1260	5	2000	12	match	poisson	68.445	57.508	66.897	69.183	68.8155	68.989	68.541	56.883	66.9045	69.1905	68.933	69.0055	69.054	68.3375	68.7475	69.1065	68.5295	69.0215
1262	5	2000	12	match	poisson	68.6035	56.864	67.3895	69.167	68.9	68.992	68.7535	56.938	67.1645	69.2245	69.025	69.082	68.9905	68.5645	68.799	69.1545	68.747	69.0855
1264	5	2000	12	match	poisson	66.9405	57.027	64.634	67.501	67.246	67.3725	67.0095	56.9795	64.607	67.523	67.278	67.375	67.401	66.9105	67.2305	67.401	66.9915	67.351
1263	5	2000	12	match	poisson	67.173	56.938	65.223	67.7325	67.501	67.584	67.1975	57.088	65.052	67.7735	67.559	67.621	67.6215	67.1195	67.5955	67.613	67.199	67.594
1265	5	2000	12	match	poisson	64.6865	53.782	62.8045	65.2755	64.9025	65.088	64.6685	53.345	62.1285	65.279	65.0225	65.123	65.1535	64.5675	65.107	65.253	64.726	65.159
1266	5	2000	12	match	poisson	65.8775	54.5195	64.1195	66.5095	66.163	66.251	66.0165	54.4475	63.4775	66.524	66.2565	66.3505	66.278	65.76	66.123	66.413	66.0135	66.3995
1267	5	2000	12	match	poisson	64.539	53.4905	63.015	65.042	64.67	64.8185	64.6465	53.38	62.352	65.04	64.845	64.901	64.874	64.4955	64.521	64.957	64.6035	64.901
1269	5	2000	12	match	poisson	62.3625	50.876	60.5355	62.962	62.596	62.73	62.5435	51.4115	60.295	62.956	62.728	62.797	62.915	62.461	62.879	62.9145	62.453	62.8635
1270	5	2000	12	match	poisson	66.992	57.203	65.2175	67.585	67.3925	67.5135	66.916	58.647	64.809	67.649	67.4465	67.5155	67.4305	66.6425	67.4665	67.451	66.9475	67.2365
1268	5	2000	12	match	poisson	64.061	53.4125	62.1265	64.6345	64.3215	64.373	64.09	53.198	61.589	64.6505	64.435	64.5215	64.4405	64.039	64.3705	64.5265	64.1835	64.3865
1271	5	2000	12	match	poisson	64.4295	54.739	62.232	64.978	64.73	64.8505	64.496	54.4505	62.196	64.9855	64.792	64.8295	64.826	64.4965	64.8105	64.9175	64.5045	64.8345
1272	5	2000	12	match	poisson	64.988	55.672	64.316	65.8675	65.605	65.685	65.2295	55.3675	65.3035	66.0425	65.8195	65.8965	65.414	64.9875	65.097	65.936	65.3165	65.6325
1274	5	2000	12	match	poisson	66.113	57.309	62.972	66.855	66.474	66.6185	66.2615	56.8255	62.853	67.011	66.703	66.825	66.717	66.088	66.468	66.845	66.2305	66.7345
1273	5	2000	12	match	poisson	61.196	50.3445	58.535	62.661	62.3215	62.466	61.409	49.0235	58.741	62.7505	62.4845	62.6035	62.2445	61.3875	61.9045	61.991	61.4355	61.761
1275	5	2000	12	match	poisson	65.113	53.586	62.9325	65.7795	65.567	65.6735	65.084	53.1105	62.7395	65.761	65.501	65.6035	65.54	64.917	64.9985	65.6045	65.064	65.5105
1276	5	2000	12	match	poisson	66.036	54.1455	64.16	66.7555	66.479	66.5815	66.108	53.926	64.11	66.7675	66.516	66.615	66.552	65.999	66.246	66.675	66.2365	66.623
1278	5	2000	12	match	poisson	64.688	55.611	62.1855	65.138	64.9095	64.9835	64.5685	55.524	62.2265	65.124	64.864	64.9525	65.06	64.616	65.034	64.972	64.5345	64.923
1277	5	2000	12	match	poisson	68.4815	55.877	65.989	68.8645	68.619	68.7095	68.462	55.733	65.8615	68.869	68.691	68.7415	68.831	68.4145	68.7895	68.839	68.439	68.8125
1279	5	2000	12	match	poisson	66.407	53.844	63.0385	66.958	66.698	66.8275	66.3985	53.87	66.393	67.0265	66.856	66.93	66.861	66.231	66.5075	66.9135	66.406	66.6855
1280	5	2000	12	match	poisson	66.4175	56.7545	64.5785	66.8605	66.5975	66.7065	66.477	57.067	64.7345	66.841	66.6195	66.705	66.77	66.4185	66.7135	66.673	66.496	66.6415
1282	5	2000	12	match	poisson	62.247	53.345	60.5505	63.2125	62.9525	63.085	62.447	53.371	60.7495	63.1285	62.848	62.946	63.0645	62.494	62.956	62.8255	62.4265	62.7785
1281	5	2000	12	match	poisson	65.7075	53.602	62.734	66.076	65.843	65.9535	65.8305	53.452	65.824	66.217	66.044	66.08	65.98	65.369	65.702	66.1735	65.7795	66.0265
1283	5	2000	12	match	poisson	66.2385	54.57	64.2465	66.835	66.5745	66.6895	66.328	55.868	66.328	66.8325	66.5865	66.69	66.7495	66.241	66.698	66.733	66.3575	66.5995
1285	5	2000	12	match	poisson	64.5805	54.6395	62.8405	65.3355	65.094	65.2035	64.7425	55.17	62.737	65.334	65.0435	65.1715	65.176	64.4925	64.717	65.2375	64.66	65.1355
1286	5	2000	12	match	poisson	65.1595	53.057	63.4035	66.0605	65.641	65.73	65.346	53.5645	61.9055	66.038	65.683	65.8575	65.7905	65.182	65.767	65.939	65.3775	65.921
1284	5	2000	12	match	poisson	66.7835	51.9105	62.9415	67.415	67.0685	67.241	66.7465	51.216	62.6805	67.369	67.093	67.2115	67.3085	66.6945	67.2615	67.2285	66.7795	67.0795
1287	5	2000	12	match	poisson	65.2345	54.3865	63.5885	65.8645	65.58	65.691	65.2395	54.5935	63.486	65.921	65.6545	65.7215	65.6605	65.2235	65.475	65.8335	65.1895	65.7345
1288	5	2000	12	match	poisson	62.7065	56.3955	62.279	63.076	62.872	62.9745	62.8055	56.501	62.4205	63.122	62.9345	63.0075	63.018	62.709	62.9155	63.016	62.7425	62.9565
1289	5	2000	12	match	poisson	68.7065	58.96	66.306	69.475	68.8685	69.153	68.8525	58.5365	65.641	69.553	69.2905	69.384	69.2975	68.585	69.061	69.337	68.889	69.2425
1290	5	2000	12	match	poisson	64.939	55.384	63.831	65.3185	65.039	65.1475	64.8225	54.987	63.733	65.3105	65.049	65.1475	65.251	64.88	65.211	65.2845	64.849	65.259
1291	5	2000	12	match	poisson	70.107	58.465	68.341	71.0805	70.8025	70.941	70.19	58.591	68.2485	71.2255	70.957	71.0725	70.9495	70.042	70.7275	70.939	70.3615	70.851
1292	5	2000	12	match	poisson	66.198	58.0815	66.1615	67.2095	66.992	67.058	66.4225	58.2315	65.484	67.5335	67.2705	67.393	66.598	66.166	66.2445	67.11	66.4555	66.841
1294	5	2000	12	match	poisson	68.823	59.043	66.2385	69.357	69.0745	69.208	68.9295	58.3195	68.8255	69.3945	69.19	69.277	69.273	68.8265	69.203	69.271	68.911	69.0815
1293	5	2000	12	match	poisson	61.9445	50.229	59.473	62.469	62.193	62.2665	61.968	50.4625	59.502	62.5085	62.2665	62.347	62.4215	62.0045	62.393	62.441	61.999	62.384
1295	5	2000	12	match	poisson	66.071	54.9485	63.8865	66.433	66.2305	66.3095	66.0005	55.535	63.706	66.4365	66.2065	66.2955	66.3515	65.8115	66.3385	66.3775	66.003	66.3725
1296	5	2000	12	match	poisson	64.7155	54.442	61.283	65.0855	64.888	64.977	64.675	55.066	61.111	65.0785	64.9015	64.973	65.033	64.7315	65.0195	65.0585	64.709	64.9615
1297	5	2000	12	match	poisson	67.521	54.4645	66.114	67.8885	67.633	67.734	67.471	54.246	65.9175	67.903	67.6905	67.7645	67.7455	67.4455	67.7135	67.854	67.4675	67.8045
1298	5	2000	12	match	poisson	62.503	48.8655	60.7925	63.135	62.836	62.931	62.6745	48.573	60.2355	63.253	62.9955	63.1015	63.059	62.5635	63.043	63.106	62.5905	63.0545
1299	5	2000	12	match	poisson	61.5035	48.7345	58.7505	62.0665	61.844	61.9425	61.536	48.8375	58.822	62.0675	61.838	61.957	61.982	61.527	61.7995	62.048	61.562	62.047
1301	5	2000	12	match	exponential	61.785	43.418	60.079	62.863	62.046	62.56	62.096	43.389	60.036	62.8965	62.226	62.672	62.627	61.995	62.264	62.678	62.0715	62.5235
1302	5	2000	12	match	exponential	67.621	49.7625	66.228	68.3335	67.7695	68.0985	67.726	49.7795	67.711	68.3375	67.8435	68.1525	68.211	67.6205	68.065	68.245	67.761	68.034
1300	5	2000	12	match	poisson	62.959	52.4765	62.958	63.989	63.7145	63.8385	63.0185	52.7515	61.6525	64.1055	63.862	63.9445	63.4855	62.9225	63.2065	63.6685	63.0535	63.4415
1303	5	2000	12	match	exponential	60.683	51.186	59.7285	61.023	60.433	60.689	60.4695	50.741	59.579	61.0565	60.559	60.8185	60.949	60.525	60.94	60.926	60.4435	60.8745
1304	5	2000	12	match	exponential	65.7395	52.0925	63.828	66.1435	65.713	65.952	65.7565	52.7675	63.74	66.1355	65.826	65.991	66.084	65.676	66.0485	66.0845	65.7285	66.0215
1305	5	2000	12	match	exponential	63.0395	53.701	62.165	63.601	63.1395	63.341	63.1935	53.3265	61.5555	63.638	63.301	63.46	63.564	63.1375	63.4175	63.5285	63.1535	63.4165
1306	5	2000	12	match	exponential	70.1835	56.6375	70.064	70.934	70.342	70.716	70.1725	56.4255	65.871	70.9425	70.3285	70.673	70.7775	70.0195	70.6285	70.866	70.2185	70.784
1307	5	2000	12	match	exponential	69.0755	57.8005	66.3555	69.7015	69.154	69.496	69.027	57.759	68.6545	69.7255	69.198	69.532	69.595	68.9795	69.4555	69.6385	69.136	69.2495
1308	5	2000	12	match	exponential	62.5175	52.931	61.5385	63.1985	62.4955	62.861	62.7075	53.2485	60.6065	63.425	62.798	63.1975	63.005	62.5585	62.841	63.209	62.671	63.163
1309	5	2000	12	match	exponential	58.8695	44.4835	56.6415	59.18	58.6325	58.971	58.5115	45.273	56.399	59.185	58.632	58.9805	59.134	58.6805	59.0545	59.155	58.602	59.1435
1310	5	2000	12	match	exponential	64.612	51.5055	61.6855	65.2945	64.679	65.1055	64.65	51.437	64.622	65.382	64.826	65.1315	65.1395	64.2445	64.83	65.2655	64.6595	65.0185
1311	5	2000	12	match	exponential	66.4145	57.304	65.142	67.1425	66.4145	66.8005	66.53	57.6405	64.743	67.149	66.6065	66.9145	67.038	66.4695	66.9655	66.959	66.5295	66.907
1313	5	2000	12	match	exponential	65.1265	50.677	63.3575	65.5425	64.9735	65.368	65.0695	50.3775	63.1595	65.546	65.1075	65.401	65.2855	64.864	65.075	65.454	65.022	65.4305
1312	5	2000	12	match	exponential	70.6315	55.4965	68.515	71.3535	70.839	71.044	70.6135	54.9795	68.4875	71.9105	71.114	71.5355	71.156	70.3985	70.907	71.2755	70.613	70.8615
1314	5	2000	12	match	exponential	65.4185	54.767	64.709	66.13	65.502	65.886	65.5785	55.9915	63.119	66.126	65.701	65.9465	65.9575	65.4155	65.6785	65.97	65.6565	65.9295
1315	5	2000	12	match	exponential	68.5595	54.7925	66.8865	68.956	68.2535	68.7755	68.2985	54.5795	66.6	69.105	68.499	68.895	68.702	68.33	68.435	68.8335	68.353	68.796
1316	5	2000	12	match	exponential	63.62	49.7395	60.7585	64.1615	63.6485	64.034	63.644	49.4255	60.788	64.1705	63.757	64.0145	63.9425	63.6315	63.896	64.116	63.651	64.08
1317	5	2000	12	match	exponential	68.47	54.004	65.768	68.927	68.118	68.656	68.2195	53.11	64.636	68.9315	68.299	68.649	68.8305	68.295	68.476	68.7475	68.267	68.6425
1319	5	2000	12	match	exponential	64.663	50.7625	62.6975	65.096	64.383	64.841	64.7335	50.7185	62.067	65.117	64.7365	64.9845	64.983	64.563	64.6915	65.0515	64.6675	64.9925
1318	5	2000	12	match	exponential	68.436	58.0145	66.2655	69.0655	68.382	68.6895	68.444	57.2705	66.1805	69.0595	68.513	68.8045	69.0005	68.319	68.9565	68.882	68.452	68.7615
1320	5	2000	12	match	exponential	66.305	56.827	64.3815	66.8495	66.2645	66.632	66.325	56.783	64.383	66.9205	66.3625	66.694	66.8035	66.3205	66.7655	66.8345	66.2815	66.7945
1321	5	2000	12	match	exponential	69.451	55.76	66.376	70.12	69.482	69.7875	69.3995	55.9095	66.2155	70.2105	69.6335	69.9985	69.9835	69.3085	69.952	70.0055	69.4895	69.896
1322	5	2000	12	match	exponential	65.5475	54.1885	64.568	66.3775	65.413	65.9765	65.664	54.5405	64.4155	66.4295	65.844	66.1345	66.046	65.3185	65.797	66.2515	65.7275	66.175
1324	5	2000	12	match	exponential	62.763	52.7475	60.4905	63.2645	62.698	63.047	62.74	53.8075	62.7135	63.307	62.9285	63.1135	63.2225	62.743	63.093	63.236	62.7185	62.995
1323	5	2000	12	match	exponential	64.3555	53.3	63.1895	64.7505	64.3	64.6155	64.3215	53.808	64.3215	64.753	64.3345	64.5865	64.6955	64.22	64.576	64.6715	64.331	64.4875
1325	5	2000	12	match	exponential	66.5325	48.53	64.006	67.0775	66.5265	66.8635	66.471	48.235	64.139	67.1425	66.694	66.9335	66.9035	66.435	66.897	67.059	66.584	66.922
1326	5	2000	12	match	exponential	59.996	47.3235	58.6615	60.6105	59.9435	60.219	59.9365	46.777	58.723	60.666	60.115	60.3775	60.4275	59.93	60.361	60.356	59.9885	60.272
1327	5	2000	12	match	exponential	61.7415	53.6355	61.264	62.145	61.7815	61.8925	61.796	53.917	61.783	62.1475	61.8145	62.001	62.066	61.832	62.0555	62.1065	61.767	61.9825
1328	5	2000	12	match	exponential	64.613	50.6655	63.265	65.5015	64.556	65.1025	64.619	49.9905	63.28	65.56	64.78	65.2475	65.1475	64.381	64.9405	65.338	64.576	65.141
1329	5	2000	12	match	exponential	62.015	50.216	62.015	62.6405	62.088	62.408	62.014	50.353	60.3035	62.6765	62.2285	62.5175	62.4885	61.918	62.262	62.533	62.014	62.3175
1330	5	2000	12	match	exponential	63.992	48.932	63.8635	64.4815	63.7035	64.217	63.818	48.8695	61.8725	64.4895	63.8125	64.272	64.309	63.804	64.143	64.3595	63.7765	64.2385
1331	5	2000	12	match	exponential	63.948	51.737	61.7215	64.48	64.002	64.261	63.979	52.14	61.3145	64.4905	64.0445	64.2755	64.4285	63.9585	64.3695	64.439	64.051	64.354
1332	5	2000	12	match	exponential	65.571	52.1255	63.9535	66.5965	65.975	66.2705	65.9335	51.9205	63.546	66.5925	66.206	66.423	66.221	65.617	66.035	66.543	65.847	66.235
1333	5	2000	12	match	exponential	70.465	52.9485	68.293	71.1855	70.4685	70.902	70.4385	53.275	68.23	71.184	70.566	70.879	70.9345	70.281	70.905	71.067	70.418	71.01
1335	5	2000	12	match	exponential	64.614	53.6905	63.915	65.3635	64.676	65.031	64.762	52.8535	63.7705	65.3545	64.817	65.158	65.185	64.4415	64.9005	65.296	64.7205	65.2165
1334	5	2000	12	match	exponential	66.8325	52.3615	64.816	67.123	66.5955	66.946	66.701	51.2925	64.7755	67.111	66.7375	66.9535	67.0175	66.3775	66.7875	67.0165	66.6785	66.936
1336	5	2000	12	match	exponential	69.2915	58.3735	67.2145	69.603	69.0585	69.34	69.207	58.465	67.055	69.622	69.205	69.432	69.5405	69.241	69.517	69.555	69.2375	69.493
1337	5	2000	12	match	exponential	66.806	58.797	65.3865	67.514	66.8085	67.236	66.8185	58.381	64.647	67.514	67.078	67.3305	67.254	66.623	66.8245	67.3205	66.72	67.2315
1338	5	2000	12	match	exponential	67.0835	57.304	65.3475	67.5175	67.14	67.3535	67.0835	56.335	65.3475	67.5215	67.127	67.322	67.4575	67.0315	67.397	67.4665	67.0855	67.382
1339	5	2000	12	match	exponential	65.619	49.353	64.032	66.2415	65.5645	65.9785	65.678	49.6995	63.129	66.237	65.77	66.043	66.1845	65.7225	66.0375	66.15	65.5015	66.0545
1341	5	2000	12	match	exponential	63.527	51.3845	61.583	64.0805	63.504	63.818	63.6385	51.5375	60.8315	64.093	63.6275	63.8915	63.95	63.494	63.9035	64.035	63.627	64.013
1340	5	2000	12	match	exponential	58.772	50.813	56.87	59.3775	58.9095	59.1315	58.8375	50.869	56.9645	59.4785	58.973	59.2095	59.263	58.811	59.2685	59.397	58.821	59.369
1342	5	2000	12	match	exponential	68.1905	53.5835	65.846	68.719	67.9355	68.4325	68.033	55.3645	65.712	68.743	68.1315	68.507	68.56	68.033	68.417	68.403	68.041	68.349
1343	5	2000	12	match	exponential	64.9705	53.9575	62.848	65.5835	65.029	65.3585	65.0495	54.8465	63.04	65.5855	65.1645	65.3885	65.4895	65.0785	65.433	65.5345	65.0795	65.4935
1344	5	2000	12	match	exponential	67.005	54.899	65.0535	67.394	66.863	67.12	66.8805	54.13	65.0255	67.4005	67.0405	67.2145	67.2585	66.9795	67.184	67.295	66.9695	67.2395
1345	5	2000	12	match	exponential	62.435	51.78	60.9595	63.272	62.504	62.9225	62.4905	51.8845	58.6365	63.258	62.589	62.965	63.0485	62.34	62.5285	63.087	62.38	63.076
1346	5	2000	12	match	exponential	67.4725	57.0215	64.8655	67.854	67.3735	67.5995	67.373	57.4425	64.729	67.853	67.4565	67.6535	67.806	67.3875	67.789	67.7295	67.3605	67.718
1347	5	2000	12	match	exponential	67.5455	48.636	65.9405	68.3295	67.4735	67.9385	67.596	48.611	67.494	68.327	67.863	68.161	68.031	67.421	67.7175	68.1635	67.5605	67.9345
1348	5	2000	12	match	exponential	64.258	58.444	62.4105	64.873	64.3295	64.6655	64.2905	58.1825	62.26	64.8775	64.426	64.687	64.756	64.1365	64.351	64.685	64.3045	64.5565
1349	5	2000	12	match	exponential	68.9225	60.353	66.75	69.3935	68.982	69.2025	68.9775	60.8405	66.6965	69.3705	69.006	69.202	69.292	68.8125	69.0635	69.3385	68.998	69.238
1350	5	2000	12	match	exponential	65.1405	56.9625	64.638	65.5285	64.9575	65.251	65.183	57.1605	63.562	65.538	65.1605	65.392	65.3725	65.008	65.3615	65.477	65.1295	65.386
1351	5	2000	12	hamming	normal	67.2135	63.0225	59.3175	67.651	67.5625	67.5495	67.1395	62.7805	65.8175	67.648	67.569	67.5655	67.577	67.2385	67.175	67.439	67.2325	67.2685
1352	5	2000	12	hamming	normal	70.172	67.049	67.568	70.642	70.5585	70.558	70.026	66.853	70.015	70.796	70.706	70.71	70.4	70.176	70.3535	70.5475	70.2035	70.038
1354	5	2000	12	hamming	normal	62.846	59.613	57.196	63.559	63.4325	63.464	62.9685	59.565	57.105	63.5685	63.467	63.429	63.4375	63.0125	63.298	63.5175	63.1095	63.223
1353	5	2000	12	hamming	normal	65.737	62.472	59.6905	66.3055	66.208	66.195	65.814	62.5005	58.957	66.341	66.2455	66.222	66.1935	65.882	65.946	66.1975	65.9145	65.9185
1355	5	2000	12	hamming	normal	60.084	56.549	55.7895	60.7245	60.6525	60.681	60.076	56.5795	57.499	60.7805	60.7095	60.694	60.498	60.0855	59.9205	60.6705	60.198	60.13
1356	5	2000	12	hamming	normal	61.2865	59.402	60.377	61.754	61.6225	61.5705	61.187	58.9885	56.404	61.757	61.6645	61.639	61.6535	61.1785	61.144	61.707	61.33	61.6055
1357	5	2000	12	hamming	normal	63.1535	59.2085	59.3925	63.6615	63.5685	63.554	63.256	58.7	56.9505	63.728	63.6235	63.625	63.552	63.2585	63.36	63.564	63.342	63.493
1359	5	2000	12	hamming	normal	66.417	63.646	60.9695	66.8495	66.778	66.766	66.307	63.5015	66.258	66.9945	66.898	66.88	66.753	66.483	66.6145	66.845	66.469	66.387
1358	5	2000	12	hamming	normal	64.2485	60.6925	57.764	64.565	64.4925	64.5095	64.1645	60.4465	56.034	64.5645	64.513	64.483	64.5085	64.1075	63.9765	64.533	64.2285	64.3595
1360	5	2000	12	hamming	normal	64.7155	61.523	59.495	65.2625	65.1215	65.083	64.7425	61.287	58.714	65.28	65.1705	65.1885	65.216	64.829	64.9015	65.2605	64.8525	65.07
1361	5	2000	12	hamming	normal	64.9375	60.2025	61.6485	65.4755	65.3415	65.334	65.075	60.475	59.5865	65.4785	65.375	65.3785	65.3525	65.0505	65.0675	65.45	65.1325	65.091
1362	5	2000	12	hamming	normal	64.6765	61.4515	61.8115	65.178	65.042	65.006	64.5585	61.2715	61.8815	65.2005	65.108	65.0915	64.941	64.402	64.3445	65.1015	64.6845	64.555
1363	5	2000	12	hamming	normal	65.5955	62.1	63.421	66.204	66.0865	66.0285	65.279	62.2825	60.7905	66.17	66.084	66.0805	66.0945	65.6045	65.6595	66.0255	65.403	65.413
1364	5	2000	12	hamming	normal	62.1165	59.6925	59.0935	62.5685	62.4925	62.5	62.07	59.4655	55.9505	62.5695	62.4845	62.46	62.492	62.2095	62.469	62.519	62.2435	62.296
1365	5	2000	12	hamming	normal	67.5665	64.866	62.637	68.0905	67.9715	67.955	67.465	64.728	67.465	68.0925	67.9935	67.9685	67.881	67.494	67.384	68.0035	67.716	67.933
1366	5	2000	12	hamming	normal	66.26	62.735	60.964	66.873	66.7035	66.7345	66.3385	62.5235	59.375	66.8775	66.778	66.7265	66.809	66.3755	66.7415	66.778	66.4935	66.416
1367	5	2000	12	hamming	normal	63.3725	60.5705	58.784	64.1425	64.047	64.0275	63.4335	60.1275	61.023	64.1735	64.1085	64.0935	63.722	63.393	63.3665	63.802	63.456	63.4795
1368	5	2000	12	hamming	normal	63.3545	60.5345	58.9385	63.576	63.46	63.4835	63.1065	60.25	57.7725	63.5655	63.4795	63.443	63.5405	63.27	63.4475	63.4975	63.2135	63.345
1369	5	2000	12	hamming	normal	62.3425	59.4665	58.2965	62.67	62.567	62.544	62.169	59.075	56.1385	62.6685	62.5715	62.524	62.606	62.288	62.2885	62.622	62.225	62.461
1370	5	2000	12	hamming	normal	66.4465	63.0095	66.038	67.0945	66.9955	66.9795	66.558	63.0765	66.558	67.157	67.074	67.062	66.9425	66.548	66.574	66.932	66.6855	66.6645
1371	5	2000	12	hamming	normal	66.5605	64.514	63.5185	67.001	66.899	66.886	66.5605	64.478	63.865	66.991	66.8805	66.8815	66.967	66.6175	66.6905	66.9	66.623	66.715
1372	5	2000	12	hamming	normal	64.8225	61.8345	58.8955	65.0435	64.972	64.955	64.653	61.8895	63.9815	65.045	64.961	64.9425	64.9675	64.7755	64.7715	64.961	64.729	64.7565
1373	5	2000	12	hamming	normal	68.3405	65.3545	64.1915	68.9945	68.858	68.864	68.396	64.758	61.006	68.997	68.903	68.8885	68.8515	68.504	68.7135	68.8515	68.4315	68.6065
1374	5	2000	12	hamming	normal	66.1205	62.765	61.9445	66.472	66.3645	66.3615	66.07	63.0305	61.9905	66.4675	66.3855	66.357	66.378	66.0865	66.34	66.435	66.0805	66.06
1375	5	2000	12	hamming	normal	61.8675	59.083	59.0715	62.604	62.441	62.4075	62.0085	59.192	56.252	62.603	62.5245	62.5025	62.359	62.033	62.166	62.542	62.1305	62.376
1376	5	2000	12	hamming	normal	70.5385	67.183	67.6445	71.0405	70.907	70.8775	70.5805	67.272	66.5325	71.0215	70.92	70.8895	70.967	70.7145	70.882	70.82	70.6075	70.64
1377	5	2000	12	hamming	normal	66.189	64.4045	65.0195	66.84	66.7455	66.7245	66.413	64.2875	64.0905	66.994	66.8815	66.8825	66.758	66.4255	66.5695	66.7795	66.519	66.6085
1378	5	2000	12	hamming	normal	60.6285	56.9075	54.8515	61.338	61.185	61.2195	60.638	57.2145	58.412	61.3505	61.2315	61.2335	61.191	60.684	60.644	61.2675	60.688	60.8335
1380	5	2000	12	hamming	normal	67.973	65.4185	64.238	68.757	68.6585	68.598	67.9405	65.5335	62.9065	68.724	68.6335	68.614	68.5385	68.0075	68.2635	68.5235	68.04	67.9655
1379	5	2000	12	hamming	normal	65.9985	62.888	60.8725	66.49	66.369	66.3205	65.946	63.2205	60.493	66.483	66.3935	66.36	66.37	66.055	66.0285	66.426	66.1145	66.2535
1381	5	2000	12	hamming	normal	64.2225	61.2775	60.551	64.776	64.637	64.6735	64.2755	61.5675	58.4935	64.7535	64.666	64.6555	64.6355	64.254	64.323	64.675	64.367	64.3635
1382	5	2000	12	hamming	normal	62.7425	60.349	61.332	63.69	63.5325	63.4795	62.781	60.4445	59.662	63.81	63.723	63.713	63.5315	62.868	63.0905	63.569	62.8525	62.88
1383	5	2000	12	hamming	normal	62.831	60.975	60.554	63.759	63.6495	63.6105	63.159	60.741	56.992	63.765	63.665	63.6515	63.505	63.134	63.253	63.6965	63.2495	63.499
1384	5	2000	12	hamming	normal	61.2795	59.002	59.445	61.8145	61.7365	61.7465	61.3055	58.9215	55.629	61.8385	61.7465	61.727	61.616	61.405	61.334	61.798	61.3675	61.3635
1385	5	2000	12	hamming	normal	64.9285	60.4665	56.249	65.4345	65.3275	65.3195	64.9605	59.965	55.843	65.433	65.34	65.333	65.367	64.9025	65.002	65.327	65.0185	65.301
1386	5	2000	12	hamming	normal	62.3805	59.3505	56.483	62.8715	62.811	62.8035	62.399	59.5105	58.6185	62.8845	62.8245	62.8065	62.788	62.5275	62.534	62.786	62.466	62.5515
1387	5	2000	12	hamming	normal	67.514	64.8375	63.961	68.12	67.963	67.9285	67.634	64.487	61.5695	68.138	68.049	68.015	67.9365	67.527	67.5915	67.958	67.5865	67.786
1389	5	2000	12	hamming	normal	64.654	61.859	58.59	65.1925	65.105	65.1065	64.6455	61.232	57.3785	65.201	65.121	65.131	65.1235	64.812	64.8655	65.07	64.7135	64.882
1388	5	2000	12	hamming	normal	66.2765	64.023	62.158	67.025	66.934	66.9375	66.2435	63.7015	62.427	67.049	66.983	66.971	66.822	66.2745	66.4225	66.7785	66.3485	66.513
1390	5	2000	12	hamming	normal	66.439	63.5635	60.5365	67.1925	67.081	67.081	66.7375	63.0535	60.7135	67.2475	67.18	67.1655	66.997	66.575	66.7725	67.167	66.848	66.8485
1391	5	2000	12	hamming	normal	65.142	63.0545	62.7695	65.385	65.2295	65.255	64.9675	63.184	60.86	65.4355	65.3575	65.34	65.2805	65.048	65.243	65.4115	65.0175	65.28
1392	5	2000	12	hamming	normal	64.448	61.5755	58.8635	64.964	64.8355	64.8825	64.398	60.9275	60.291	64.9655	64.8795	64.857	64.8605	64.532	64.713	64.8475	64.5065	64.4935
1393	5	2000	12	hamming	normal	64.862	62.6285	59.715	65.68	65.636	65.643	64.844	62.428	58.561	65.9765	65.891	65.8785	65.4325	64.975	64.756	65.6695	64.95	65.0775
1394	5	2000	12	hamming	normal	68.3515	64.5245	64.9455	68.8435	68.769	68.7735	68.089	64.469	64.9655	68.9405	68.8795	68.8465	68.6585	68.281	68.409	68.7585	68.205	68.109
1395	5	2000	12	hamming	normal	67.661	64.7755	64.6985	68.0685	67.939	67.9235	67.65	65.159	63.3795	68.223	68.12	68.0665	68.007	67.6865	67.4645	68.057	67.705	67.73
1396	5	2000	12	hamming	normal	62.6165	60.768	61.06	63.152	63.0355	63.0235	62.621	60.8835	60.207	63.15	63.0515	63.0615	62.983	62.6855	62.708	62.9465	62.71	62.831
1398	5	2000	12	hamming	normal	64.031	59.389	57.4615	64.348	64.2425	64.2135	63.95	58.5035	63.905	64.348	64.2875	64.266	64.3095	63.9275	63.7975	64.3305	64.067	64.0505
1397	5	2000	12	hamming	normal	72.8075	69.404	69.0135	73.264	73.173	73.18	72.7605	69.423	65.8385	73.2535	73.179	73.1575	73.168	72.807	72.533	73.11	72.8125	72.9895
1399	5	2000	12	hamming	normal	67.2395	65.091	64.8455	67.9225	67.776	67.771	67.3985	64.931	65.358	67.9675	67.863	67.861	67.758	67.3915	67.6405	67.705	67.4215	67.4775
1400	5	2000	12	hamming	normal	64.9665	63.034	62.4095	65.472	65.3675	65.378	64.925	62.8565	62.3935	65.4935	65.398	65.3565	65.3305	64.963	64.9765	65.377	65.0195	65.1045
1401	5	2000	12	hamming	poisson	65.5415	54.871	61.0485	66.039	65.7675	65.8475	65.506	54.454	59.1985	66.051	65.8265	65.8635	65.826	65.262	65.481	65.9445	65.425	65.7675
1402	5	2000	12	hamming	poisson	69.2275	59.402	66.062	69.6155	69.4165	69.5145	69.2275	59.791	67.4475	69.6145	69.4275	69.452	69.493	69.073	69.176	69.5295	69.212	69.327
1403	5	2000	12	hamming	poisson	63.575	52.685	60.1015	64.0965	63.803	63.8985	63.525	52.7575	59.835	64.0995	63.8225	63.8645	63.944	63.398	63.6035	64.0305	63.5375	63.744
1404	5	2000	12	hamming	poisson	65.742	53.176	60.498	66.476	66.2245	66.3205	65.809	53.429	60.1165	66.572	66.282	66.3325	66.2825	65.756	66.0605	66.399	65.8135	65.869
1405	5	2000	12	hamming	poisson	61.932	51.218	59.3265	62.543	62.225	62.3335	62.144	51.764	58.7555	62.7115	62.5025	62.563	62.3975	61.866	61.957	62.601	62.0775	62.34
1406	5	2000	12	hamming	poisson	66.9905	59.077	63.9885	67.5285	67.217	67.376	66.7765	58.795	64.7925	67.53	67.202	67.28	67.3375	66.6745	67.14	67.1975	66.748	66.7565
1407	5	2000	12	hamming	poisson	65.739	53.8435	59.6115	66.597	66.357	66.417	65.808	53.4505	61.533	66.654	66.442	66.4905	66.318	65.699	65.893	66.3925	65.8015	65.935
1408	5	2000	12	hamming	poisson	64.3375	53.597	61.256	64.8175	64.467	64.5775	64.346	53.828	57.7205	64.8285	64.563	64.6165	64.7155	64.309	64.343	64.746	64.3835	64.6265
1409	5	2000	12	hamming	poisson	65.9865	54.4945	60.5195	66.977	66.5405	66.716	66.0675	54.243	60.5295	66.9815	66.638	66.739	66.7275	66.025	66.389	66.7685	66.091	66.6155
1410	5	2000	12	hamming	poisson	67.0755	58.3275	62.151	67.7595	67.558	67.6355	67.0325	58.1475	61.5075	67.753	67.4745	67.528	67.702	66.9745	67.3835	67.6095	67.1	67.282
1411	5	2000	12	hamming	poisson	70.368	59.5125	65.5705	70.974	70.63	70.7065	70.4445	60.0315	63.5085	70.983	70.7155	70.769	70.7775	70.2695	70.5515	70.8525	70.4485	70.6155
1412	5	2000	12	hamming	poisson	64.6225	54.667	56.8965	65.269	65.0395	65.109	64.5505	54.6715	56.15	65.274	65.016	65.057	65.1575	64.484	64.7405	65.151	64.5815	64.9295
1413	5	2000	12	hamming	poisson	62.254	51.1255	59.9955	62.774	62.504	62.578	62.1925	51.4355	54.7705	62.7775	62.5165	62.573	62.668	62.1785	62.5245	62.6215	62.211	62.1905
1415	5	2000	12	hamming	poisson	67.6875	55.6225	63.8235	68.3315	68.0635	68.1305	67.873	56.014	60.878	68.327	68.1295	68.1585	68.0835	67.513	67.611	68.246	67.908	67.9785
1416	5	2000	12	hamming	poisson	61.3835	52.4525	59.759	62.062	61.681	61.7515	61.5555	52.6595	59.4355	62.075	61.8325	61.8995	61.9695	61.43	61.5725	61.8355	61.515	61.59
1414	5	2000	12	hamming	poisson	64.976	54.9935	64.7745	65.5695	65.3385	65.381	65.0285	54.526	57.7845	65.575	65.3255	65.414	65.502	65.0735	65.007	65.4925	65.021	65.312
1417	5	2000	12	hamming	poisson	65.645	56.1975	63.322	66.088	65.8355	65.9395	65.386	55.5975	59.905	66.085	65.808	65.8675	65.985	65.4735	65.703	65.983	65.3625	65.841
1420	5	2000	12	hamming	poisson	65.4705	55.846	63.4595	66.045	65.734	65.7955	65.4625	55.836	60.018	66.04	65.81	65.8305	65.955	65.4415	65.907	65.997	65.5135	65.589
1418	5	2000	12	hamming	poisson	67.2455	54.856	63.7545	67.9605	67.641	67.737	67.261	54.6355	59.002	67.972	67.7185	67.779	67.722	67.1225	67.6505	67.8885	67.294	67.701
1419	5	2000	12	hamming	poisson	64.2595	54.6745	62.112	64.851	64.53	64.634	64.37	55.1005	57.36	64.8465	64.5985	64.633	64.773	64.227	64.4945	64.809	64.4175	64.7355
1421	5	2000	12	hamming	poisson	67.7275	56.833	62.5915	68.1305	67.848	67.9325	67.633	56.5785	63.8115	68.1315	67.8545	67.965	68.0355	67.591	67.476	68.0845	67.658	68.0615
1423	5	2000	12	hamming	poisson	64.8565	52.7265	57.9665	65.49	65.243	65.333	64.8185	53.074	62.573	65.7025	65.445	65.5145	65.3345	64.885	64.8525	65.4725	64.847	64.8495
1422	5	2000	12	hamming	poisson	65.2845	52.268	58.421	66.1785	65.927	65.969	65.4715	52.6295	58.2965	66.217	66.0365	66.0575	65.9355	65.163	65.2915	66.027	65.4525	65.5405
1424	5	2000	12	hamming	poisson	66.693	53.5605	64.7255	67.4095	67.0455	67.1415	66.7755	53.664	57.645	67.3345	67.077	67.163	67.2295	66.7125	66.827	67.202	66.791	67.0105
1425	5	2000	12	hamming	poisson	59.0485	48.2935	54.979	59.9855	59.6195	59.7515	59.2555	48.7085	50.482	60.001	59.778	59.843	59.8785	59.2095	59.7235	59.8785	59.285	59.4915
1426	5	2000	12	hamming	poisson	62.091	50.129	59.0275	62.6505	62.327	62.4185	62.104	50.9995	56.355	62.707	62.4545	62.4845	62.4735	61.8755	62.055	62.5415	62.185	62.242
1427	5	2000	12	hamming	poisson	65.7555	54.7505	60.2915	66.2325	65.9205	66.009	65.794	54.695	58.917	66.2335	66.043	66.0615	66.133	65.7355	65.734	66.1675	65.7755	65.8685
1428	5	2000	12	hamming	poisson	61.55	51.4285	59.8095	62.2655	61.782	61.889	61.7295	51.059	55.974	62.2815	62.0335	62.07	62.14	61.607	61.8925	62.1765	61.701	62.0005
1429	5	2000	12	hamming	poisson	67.422	56.5235	62.489	67.8445	67.6055	67.6715	67.4235	56.4565	65.006	67.8355	67.627	67.6595	67.7685	67.348	67.7015	67.7685	67.4245	67.7245
1430	5	2000	12	hamming	poisson	68.6295	57.816	65.9265	69.38	68.9735	69.134	68.784	57.55	68.553	69.3785	69.154	69.192	69.1765	68.483	68.6515	69.348	68.8165	68.7745
1432	5	2000	12	hamming	poisson	66.19	58.348	64.985	66.8675	66.563	66.671	66.2785	57.748	62.025	66.868	66.594	66.575	66.696	66.19	66.4885	66.7985	66.325	66.5205
1431	5	2000	12	hamming	poisson	68.1195	55.058	62.383	68.45	68.266	68.3125	67.918	55.135	59.405	68.448	68.2445	68.315	68.381	67.86	68.2165	68.338	67.842	68.138
1433	5	2000	12	hamming	poisson	61.171	49.2985	56.1775	61.8505	61.6035	61.625	61.3105	48.971	55.092	61.939	61.681	61.763	61.647	61.189	61.572	61.81	61.3135	61.4335
1435	5	2000	12	hamming	poisson	62.5	51.002	58.471	63.153	62.8445	62.9265	62.559	50.5155	55.3955	63.1795	62.926	62.991	62.9885	62.2625	62.726	63.08	62.5635	63.034
1434	5	2000	12	hamming	poisson	60.7255	50.662	59.2805	61.5835	61.165	61.2365	60.8515	50.481	55.7675	61.788	61.562	61.6075	61.1845	60.468	60.6155	61.597	60.9665	61.249
1436	5	2000	12	hamming	poisson	68.9685	58.7375	63.813	69.8485	69.477	69.616	69.107	58.494	61.862	69.8565	69.5845	69.617	69.5875	68.9175	69.425	69.757	69.0895	69.3965
1437	5	2000	12	hamming	poisson	59.597	50.259	53.018	60.048	59.8265	59.9	59.5655	50.245	53.501	60.07	59.837	59.866	59.947	59.571	59.8015	59.969	59.486	59.705
1438	5	2000	12	hamming	poisson	64.727	53.549	58.494	65.236	65.001	65.078	64.6225	53.296	58.388	65.24	64.98	65.0685	65.085	64.5315	64.937	65.1455	64.6215	64.988
1439	5	2000	12	hamming	poisson	64.1525	52.5625	59.3735	64.793	64.5215	64.6175	64.297	52.2865	62.0825	64.81	64.612	64.643	64.5945	63.973	64.098	64.7295	64.23	64.589
1440	5	2000	12	hamming	poisson	65.0825	52.7745	60.5395	65.587	65.305	65.3895	65.0155	54.139	58.059	65.5925	65.301	65.391	65.441	65.0655	65.2045	65.534	65.029	65.143
1442	5	2000	12	hamming	poisson	67.248	57.416	63.654	67.8825	67.6305	67.74	67.087	57.011	62.0065	67.9095	67.5885	67.676	67.7175	66.8845	67.352	67.767	67.096	67.2775
1441	5	2000	12	hamming	poisson	64.8295	51.885	63.3815	65.823	65.4095	65.52	64.947	51.863	58.742	65.8245	65.5285	65.5875	65.579	64.847	64.8235	65.6745	65.0405	65.466
1443	5	2000	12	hamming	poisson	61.1005	50.688	57.924	62.6145	62.382	62.4505	61.4775	50.614	60.3365	62.604	62.3445	62.419	61.6535	61.027	61.2015	62.3465	61.4265	61.797
1444	5	2000	12	hamming	poisson	64.8495	56.9205	61.663	65.3425	65.111	65.1405	64.834	56.9195	63.007	65.3345	65.111	65.17	65.2275	64.7985	64.968	65.2375	64.9055	65.1705
1445	5	2000	12	hamming	poisson	67.524	57.7855	64.703	68.1185	67.652	67.802	67.5955	57.5805	63.845	68.124	67.842	67.881	67.9565	67.3565	67.7075	68.0125	67.6345	67.83
1447	5	2000	12	hamming	poisson	64.8685	55.755	63.1575	65.5915	65.2775	65.3445	64.868	55.1995	59.3175	65.644	65.382	65.3965	65.3855	64.877	64.981	65.3925	64.878	65.2425
1446	5	2000	12	hamming	poisson	61.443	49.6075	59.3705	62.079	61.738	61.8725	61.438	50.405	57.6095	62.072	61.7905	61.8255	62.0045	61.467	61.5285	61.972	61.4025	61.4545
1448	5	2000	12	hamming	poisson	67.882	59.556	63.7285	68.3595	68.1225	68.21	67.8795	59.314	62.5295	68.3665	68.118	68.1625	68.2605	67.8315	68.0555	68.264	67.901	68.134
1451	5	2000	12	hamming	exponential	65.7885	53.518	63.738	66.6075	65.941	66.296	65.9465	53.8675	59.901	66.599	66.0315	66.308	66.4475	66.056	66.239	66.5175	66.111	66.092
1449	5	2000	12	hamming	poisson	63.819	52.9875	59.4265	64.942	64.5875	64.6885	64.118	53.31	60.4575	64.9925	64.795	64.8835	64.4985	63.888	64.1915	64.659	64.175	64.5715
1450	5	2000	12	hamming	poisson	64.057	53.772	59.5925	64.5805	64.395	64.4495	64.0625	53.7445	57.615	64.648	64.4225	64.479	64.3595	64.0265	64.1735	64.506	64.0305	64.3205
1452	5	2000	12	hamming	exponential	67.1195	56.9305	65.8625	68.0095	67.2915	67.747	67.32	57.54	60.95	68.0625	67.5365	67.813	67.6795	67.0905	67.3365	67.6775	67.3125	67.4735
1453	5	2000	12	hamming	exponential	70.697	58.605	65.8075	71.085	70.371	70.78	70.6315	58.1945	63.655	71.0905	70.6495	70.8615	71.013	70.5245	70.768	71.038	70.5915	70.9225
1454	5	2000	12	hamming	exponential	66.4745	50.01	61.627	67.2145	66.336	66.8335	66.6325	49.433	59.8535	67.2165	66.7155	66.9445	67.024	66.465	66.7495	67.1135	66.586	66.861
1455	5	2000	12	hamming	exponential	65.7445	53.8615	60.8325	66.517	65.834	66.1705	65.987	54.01	62.4965	66.6005	66.1695	66.3645	66.1995	65.7725	65.663	66.4935	66.0545	66.367
1456	5	2000	12	hamming	exponential	63.6595	52.968	61.2055	64.4965	63.838	64.185	63.7495	52.4305	56.405	64.5075	63.976	64.2465	64.2925	63.672	63.787	64.4645	63.737	63.8695
1457	5	2000	12	hamming	exponential	67.309	55.0935	60.082	67.8665	67.282	67.546	67.3865	55.0695	67.3865	67.86	67.3875	67.5935	67.773	67.392	67.746	67.724	67.3635	67.4865
1458	5	2000	12	hamming	exponential	64.9505	52.1005	62.0875	65.766	65.043	65.5185	64.9445	52.435	60.4285	65.776	65.086	65.441	65.617	64.9015	65.469	65.599	64.9575	64.9655
1459	5	2000	12	hamming	exponential	66.1605	57.7625	62.7945	66.984	66.215	66.6025	66.196	56.8085	60.638	66.9855	66.3195	66.592	66.822	66.122	66.5115	66.8585	66.2525	66.3345
1460	5	2000	12	hamming	exponential	59.3015	47.956	57.3165	59.827	59.212	59.522	59.363	47.977	55.446	60.0205	59.5265	59.7985	59.7265	59.292	59.481	59.844	59.3115	59.537
1461	5	2000	12	hamming	exponential	66.4725	53.1675	59.908	67.175	66.5065	66.8365	66.5875	53.0835	58.8285	67.1515	66.734	66.8855	66.911	66.448	66.745	67.059	66.649	66.9115
1462	5	2000	12	hamming	exponential	66.15	55.4655	63.048	66.5995	66.0245	66.3	66.1215	54.9955	60.2465	66.6125	66.1075	66.3425	66.5635	66.2515	66.5005	66.561	66.141	66.4605
1463	5	2000	12	hamming	exponential	64.199	52.886	62.678	64.6685	64.1355	64.4485	64.264	53.6155	62.269	64.6675	64.273	64.4565	64.6095	64.111	64.1665	64.617	64.2395	64.51
1465	5	2000	12	hamming	exponential	64.62	55.329	59.7625	65.2585	64.593	64.9565	64.7065	55.3495	58.396	65.262	64.8275	65.0435	65.18	64.5645	64.983	65.099	64.66	65.032
1464	5	2000	12	hamming	exponential	66.168	54.319	61.5405	66.7835	66.2175	66.5825	66.0425	54.088	60.08	66.83	66.1655	66.605	66.5795	66.0025	66.3555	66.5935	66.0235	66.282
1466	5	2000	12	hamming	exponential	64.986	50.251	61.561	65.3565	64.9645	65.196	64.966	50.3005	59.7735	65.355	65.0575	65.1495	65.297	65.003	65.293	65.291	64.9985	65.0105
1467	5	2000	12	hamming	exponential	72.531	59.178	68.461	72.9905	72.5115	72.695	72.4975	59.286	67.3465	72.984	72.584	72.744	72.937	72.492	72.7555	72.919	72.5265	72.726
1468	5	2000	12	hamming	exponential	65.76	58.151	60.776	66.4525	65.812	66.0985	65.868	58.2545	60.739	66.4435	65.9535	66.199	66.356	65.84	66.174	66.3965	65.8865	66.269
1469	5	2000	12	hamming	exponential	63.1365	52.2985	58.0235	63.7415	63.2375	63.5	63.285	52.5395	60.7845	63.7395	63.29	63.4955	63.7	63.3	63.638	63.687	63.241	63.2655
1470	5	2000	12	hamming	exponential	68.0775	56.5445	64.128	68.6455	68.0755	68.359	68.0775	57.1015	62.2005	68.6245	68.1485	68.3325	68.5345	68.059	68.2495	68.522	68.1125	68.1505
1471	5	2000	12	hamming	exponential	67.3415	56.3075	63.837	67.79	67.0725	67.537	67.28	57.189	63.8155	67.7835	67.3695	67.52	67.6995	67.29	67.5995	67.6795	67.2935	67.6445
1472	5	2000	12	hamming	exponential	65.5665	53.6465	58.376	66.156	65.5995	65.8545	65.5515	53.97	58.018	66.158	65.717	65.941	66.0225	65.5285	65.6745	66.102	65.5665	65.9495
1473	5	2000	12	hamming	exponential	67.467	54.905	63.427	67.9055	67.4745	67.645	67.534	55.335	62.5315	67.8975	67.5555	67.6885	67.823	67.4695	67.579	67.868	67.504	67.7625
1474	5	2000	12	hamming	exponential	59.42	51.2045	59.1105	60.795	59.8515	60.3565	59.6345	51.5545	54.2515	60.856	60.0045	60.53	60.3055	59.4875	59.7595	60.233	59.7455	59.6475
1475	5	2000	12	hamming	exponential	65.816	52.243	63.2625	66.099	65.533	65.8985	65.561	52.692	59.341	66.095	65.5775	65.816	66.012	65.562	66.001	66.0095	65.5505	65.956
1476	5	2000	12	hamming	exponential	69.557	60.059	68.307	70.325	69.682	69.908	69.67	59.436	67.203	70.352	69.83	70.0505	70.046	69.5115	69.7445	70.183	69.7055	69.8255
1477	5	2000	12	hamming	exponential	65.644	50.969	61.9445	66.491	65.7485	66.102	65.792	51.238	59.5205	66.582	65.9815	66.289	66.2105	65.5615	66.012	66.3235	65.7395	66.1775
1478	5	2000	12	hamming	exponential	62.726	51.5125	57.145	63.621	62.799	63.3595	62.7785	51.6295	62.6785	63.628	62.917	63.384	63.2195	62.768	62.8475	63.379	62.71	62.973
1479	5	2000	12	hamming	exponential	66.259	51.9485	59.129	66.7555	66.251	66.472	66.319	52.046	63.356	66.747	66.347	66.503	66.7305	66.3995	66.6635	66.7235	66.336	66.531
1480	5	2000	12	hamming	exponential	62.3305	48.6965	58.6205	63.02	62.408	62.6755	62.6165	47.627	55.5135	63.0455	62.617	62.8195	62.942	62.517	62.8925	62.9355	62.5775	62.8275
1482	5	2000	12	hamming	exponential	66.242	55.7065	59.6705	67.098	66.3175	66.6535	66.3995	56.6385	63.0775	67.1045	66.5705	66.8395	66.8815	66.355	66.562	66.908	66.4305	66.778
1481	5	2000	12	hamming	exponential	67.5485	51.884	62.5495	68.4335	67.682	67.942	67.61	51.8865	67.5175	68.4135	67.96	68.1465	68.1565	67.499	67.6475	68.357	67.805	67.902
1483	5	2000	12	hamming	exponential	72.119	58.25	67.4985	72.71	72.0975	72.336	72.2535	58.41	65.5575	72.7145	72.2825	72.4845	72.6145	72.0085	72.417	72.6255	72.272	72.321
1484	5	2000	12	hamming	exponential	65.7675	48.6535	63.2525	66.222	65.66	66.0315	65.696	49.2385	60.008	66.2745	65.752	66.0295	66.1485	65.5265	66.092	66.1225	65.69	65.6975
1485	5	2000	12	hamming	exponential	64.484	55.204	60.598	65.384	64.732	64.9805	64.574	56.172	60.1945	65.4055	64.7545	65.119	65.077	64.472	64.9065	65.248	64.6075	64.7455
1486	5	2000	12	hamming	exponential	71.038	60.873	65.469	71.638	71.0675	71.378	71.136	60.271	61.511	71.7005	71.2075	71.46	71.5045	71.026	71.4625	71.518	71.1295	71.421
1487	5	2000	12	hamming	exponential	65.3585	51.569	60.0655	65.984	65.183	65.6615	65.219	51.81	57.63	66.095	65.348	65.758	65.894	65.1155	65.497	65.8965	65.1675	65.4455
1488	5	2000	12	hamming	exponential	68.203	54.0425	64.8375	68.8975	68.373	68.63	68.3725	52.966	62.472	68.8875	68.4645	68.651	68.6695	68.1365	68.4895	68.796	68.318	68.569
1489	5	2000	12	hamming	exponential	64.9935	57.193	62.211	65.515	64.8665	65.1605	65.0315	57.31	58.1795	65.5155	65.0215	65.2815	65.3805	64.911	65.079	65.47	65.066	65.389
1490	5	2000	12	hamming	exponential	67.3345	53.487	61.5265	68.3705	67.5475	68.0705	67.4825	53.2585	65.157	68.4945	67.8285	68.186	67.9475	67.2845	67.515	68.068	67.4405	67.58
1491	5	2000	12	hamming	exponential	64.3845	52.732	61.4195	64.821	64.2175	64.562	64.345	53.15	59.8685	64.852	64.406	64.635	64.7275	64.3215	64.522	64.726	64.3385	64.4
1492	5	2000	12	hamming	exponential	63.246	49.25	59.7275	63.7675	62.938	63.455	63.2105	49.29	63.284	63.758	63.239	63.541	63.696	63.1665	63.271	63.685	63.1735	63.1975
1493	5	2000	12	hamming	exponential	64.693	50.2725	59.942	65.568	64.841	65.274	64.897	50.0975	57.825	65.6085	65.01	65.264	65.342	64.5295	64.9965	65.2155	64.8605	65.1045
1494	5	2000	12	hamming	exponential	64.7065	57.515	61.6715	65.512	64.715	65.0185	64.852	57.341	60.4625	65.5185	64.967	65.2075	65.325	64.4215	64.947	65.3405	64.9045	65.1825
1495	5	2000	12	hamming	exponential	67.464	52.5265	61.408	68.029	67.535	67.8535	67.3935	51.703	61.2045	68.015	67.5135	67.7335	67.814	67.3315	67.744	67.9385	67.413	67.778
1496	5	2000	12	hamming	exponential	63.0055	52.982	59.605	63.353	62.821	63.0935	62.914	53.032	57.311	63.335	62.9555	63.1155	63.272	62.8875	63.1395	63.319	62.922	63.0645
1497	5	2000	12	hamming	exponential	61.763	50.35	56.7915	62.1635	61.744	61.9655	61.712	49.778	56.0355	62.1535	61.8185	61.9965	62.101	61.568	61.7945	62.0595	61.719	61.978
1499	5	2000	12	hamming	exponential	61.8185	52.6	56.9825	62.5205	61.789	62.1055	61.8255	52.3365	57.656	62.51	61.9855	62.232	62.394	61.7105	61.8885	62.384	61.852	62.0725
1498	5	2000	12	hamming	exponential	67.218	54.1835	63.2575	67.9505	67.3045	67.6795	67.34	54.903	62.1395	67.92	67.429	67.6775	67.744	67.083	67.357	67.818	67.301	67.705
1500	5	2000	12	hamming	exponential	62.936	53.473	60.034	63.5295	62.9045	63.244	62.999	53.891	54.887	63.527	63.0945	63.291	63.3015	62.9725	63.0965	63.454	62.991	63.1845
1501	5	2000	14	match	normal	63.0115	61.745	61.7385	63.374	63.289	63.316	63.005	61.607	61.312	63.3555	63.3175	63.2975	63.304	63.0895	63.122	63.309	63.1075	63.2845
1502	5	2000	14	match	normal	65.891	64.5405	64.3915	66.2765	66.237	66.2325	65.7825	64.624	64.2005	66.276	66.2285	66.2375	66.187	65.9865	66.1845	66.2295	65.944	66.2275
1503	5	2000	14	match	normal	61.6415	60.522	60.4805	62.116	62.0475	62.034	61.7325	60.5555	60.473	62.077	62.0335	62.025	61.923	61.757	61.766	61.9685	61.7995	61.9185
1504	5	2000	14	match	normal	68.1105	66.28	65.8255	68.472	68.4495	68.4045	68.1275	66.237	65.7615	68.4735	68.4555	68.446	68.3755	68.115	68.375	68.3875	68.155	68.3855
1505	5	2000	14	match	normal	68.814	67.822	67.8755	69.134	69.084	69.0845	68.6975	67.553	68.6975	69.1315	69.1005	69.098	69.0885	68.8475	68.961	69.1015	68.8705	68.981
1506	5	2000	14	match	normal	72.1365	69.709	68.31	72.5465	72.5025	72.504	72.0805	69.47	67.4535	72.5515	72.515	72.5165	72.4005	72.1805	72.2875	72.4245	72.1975	72.377
1508	5	2000	14	match	normal	65.849	64.4665	63.9615	66.0945	66.0035	66.0545	65.673	64.4975	63.974	66.109	66.069	66.073	66.017	65.8195	66.0095	66.028	65.808	66.021
1507	5	2000	14	match	normal	66.235	64.1985	62.808	66.8115	66.77	66.78	66.2995	64.5245	62.7255	66.8485	66.818	66.817	66.674	66.463	66.5975	66.816	66.5075	66.7345
1509	5	2000	14	match	normal	61.5315	60.856	61.625	61.7845	61.7255	61.6755	61.467	60.9255	60.75	61.782	61.733	61.7335	61.692	61.5675	61.602	61.751	61.584	61.731
1511	5	2000	14	match	normal	61.6945	60.948	60.7005	62.095	62.0555	62.052	61.663	60.9375	60.6805	62.092	62.052	62.0535	61.987	61.8065	61.979	62.06	61.846	62.0275
1510	5	2000	14	match	normal	65.622	64.478	64.348	66.0685	66.0295	66.0185	65.605	64.453	64.398	66.051	66.013	65.996	65.9685	65.6765	65.8005	65.8945	65.726	65.841
1512	5	2000	14	match	normal	63.713	61.9815	61.0125	64.1205	64.0795	64.0855	63.6495	61.898	60.9485	64.106	64.0725	64.075	64.0295	63.703	63.789	64.0535	63.831	64.0535
1513	5	2000	14	match	normal	70.1995	67.8895	67.0165	70.4065	70.363	70.37	70.0705	67.9255	70.066	70.4055	70.368	70.37	70.377	70.181	70.3645	70.359	70.2155	70.3305
1514	5	2000	14	match	normal	64.5855	63.098	62.1985	65.213	65.1755	65.18	64.4515	62.883	61.991	65.1145	65.0785	65.084	64.93	64.585	64.8685	64.9995	64.63	64.943
1515	5	2000	14	match	normal	66.6135	65.589	65.4785	67.225	67.1495	67.163	66.7965	65.6655	65.1705	67.216	67.1655	67.163	67.103	66.7595	67.048	67.1685	66.8965	67.123
1516	5	2000	14	match	normal	65.449	64.095	63.3335	65.893	65.8325	65.845	65.4195	64.1125	63.274	65.8815	65.8225	65.8265	65.8305	65.582	65.8025	65.7905	65.551	65.755
1517	5	2000	14	match	normal	65.114	63.525	63.539	65.515	65.45	65.445	65.0695	63.2495	62.6495	65.5255	65.475	65.47	65.41	65.179	65.351	65.446	65.213	65.424
1518	5	2000	14	match	normal	67.146	65.616	64.925	67.5435	67.51	67.511	67.1305	65.754	64.9145	67.5355	67.4985	67.4975	67.448	67.2265	67.1835	67.486	67.2795	67.4825
1519	5	2000	14	match	normal	61.225	59.396	58.315	61.651	61.603	61.599	61.2715	59.7215	58.4	61.651	61.6015	61.607	61.5965	61.3505	61.589	61.6145	61.395	61.597
1521	5	2000	14	match	normal	64.934	63.557	63.3095	65.5175	65.4845	65.4895	64.9825	63.5675	63.2475	65.525	65.5	65.497	65.2595	64.9725	65.0985	65.482	65.238	65.308
1520	5	2000	14	match	normal	65.113	63.963	63.653	65.548	65.495	65.4985	65.2525	64.086	63.6065	65.5995	65.57	65.5625	65.453	65.163	65.2425	65.482	65.31	65.472
1522	5	2000	14	match	normal	56.714	55.9385	55.8925	57.142	57.0925	57.049	56.7605	55.8125	55.617	57.1905	57.143	57.134	56.98	56.7875	56.7515	57.155	56.8995	57.012
1523	5	2000	14	match	normal	62.467	61.194	60.3435	62.7205	62.665	62.6605	62.4755	61.3345	60.3305	62.7235	62.6715	62.6605	62.6835	62.5425	62.6465	62.6655	62.5455	62.6355
1524	5	2000	14	match	normal	67.197	65.014	64.777	67.997	67.916	67.9345	67.3095	65.298	64.5085	68.0085	67.947	67.952	67.85	67.448	67.7245	67.87	67.4775	67.6865
1525	5	2000	14	match	normal	68.556	66.175	64.792	68.75	68.7145	68.719	68.355	66.1585	64.465	68.749	68.7015	68.7095	68.652	68.5225	68.648	68.6995	68.432	68.687
1526	5	2000	14	match	normal	64.2805	62.887	62.325	64.698	64.6595	64.669	64.2535	62.9485	62.2605	64.6915	64.6615	64.6555	64.645	64.3655	64.6215	64.6175	64.346	64.604
1527	5	2000	14	match	normal	64.136	63.4215	63.1495	64.7965	64.75	64.747	64.254	63.3815	63.2055	64.868	64.821	64.8225	64.6805	64.2395	64.5925	64.7075	64.384	64.56
1528	5	2000	14	match	normal	65.9145	64.376	63.9915	66.2385	66.1895	66.1925	65.8805	64.3395	64.0195	66.239	66.197	66.2075	66.1875	65.938	66.164	66.1985	65.9775	66.176
1531	5	2000	14	match	normal	62.2	61.0735	61.142	62.7075	62.6575	62.6615	62.299	61.154	60.894	62.7265	62.684	62.679	62.6465	62.437	62.625	62.6565	62.4075	62.6515
1530	5	2000	14	match	normal	63.5105	62.161	61.488	64.06	64.0205	64.019	63.624	62.0125	61.6175	64.075	64.046	64.042	64.009	63.649	63.7125	64.0185	63.735	63.965
1529	5	2000	14	match	normal	69.4475	68.401	68.191	69.834	69.7945	69.7845	69.467	68.486	68.18	69.8295	69.7825	69.7995	69.7965	69.5805	69.77	69.799	69.575	69.7485
1532	5	2000	14	match	normal	62.0885	60.929	62.0885	62.6805	62.6365	62.633	62.0665	60.6675	60.209	62.741	62.69	62.69	62.368	62.146	62.2045	62.563	62.266	62.454
1534	5	2000	14	match	normal	64.0345	62.1205	61.5815	64.6865	64.6395	64.6305	64.032	62.3695	61.519	64.692	64.6515	64.6525	64.4145	64.126	64.365	64.523	64.216	64.4215
1533	5	2000	14	match	normal	66.3495	64.295	63.438	66.7505	66.7245	66.7285	66.1785	64.453	63.0185	66.7525	66.7315	66.7265	66.6395	66.416	66.541	66.685	66.364	66.616
1535	5	2000	14	match	normal	69.782	68.272	69.467	70.009	69.9215	69.9285	69.5975	68.0745	67.703	70.011	69.9675	69.97	69.879	69.6865	69.7965	69.8925	69.7195	69.862
1536	5	2000	14	match	normal	62.6745	61.69	61.1065	63.3455	63.291	63.296	62.689	61.751	61.076	63.313	63.2595	63.2685	63.185	62.8735	63.0125	62.9565	62.724	62.905
1537	5	2000	14	match	normal	62.501	61.663	61.319	62.9555	62.9085	62.907	62.4335	61.607	61.198	62.8975	62.863	62.866	62.7905	62.583	62.7065	62.843	62.576	62.7995
1538	5	2000	14	match	normal	64.773	62.743	62.0495	65.525	65.487	65.487	64.924	63.073	62.2565	65.6165	65.588	65.5915	65.2095	64.7985	64.676	65.5025	65.073	65.2595
1539	5	2000	14	match	normal	65.691	64.1025	65.691	66.36	66.313	66.3185	65.733	64.175	63.556	66.313	66.264	66.2745	66.2155	65.878	66.1875	66.1765	65.862	66.078
1540	5	2000	14	match	normal	65.2945	63.24	62.6675	65.9995	65.939	65.9685	65.4605	63.705	62.177	66.0065	65.979	65.9765	65.9025	65.5655	65.8595	65.9465	65.583	65.8815
1541	5	2000	14	match	normal	65.88	64.6695	64.2235	66.1605	66.12	66.123	65.88	64.5165	64.09	66.1535	66.11	66.117	66.0085	65.891	65.895	66.1255	65.973	66.1165
1542	5	2000	14	match	normal	60.054	59.2785	58.7295	60.985	60.947	60.945	60.2015	58.873	58.463	61.013	60.9835	60.986	60.7495	60.36	60.5855	60.783	60.433	60.7325
1543	5	2000	14	match	normal	61.4105	60.6245	60.483	61.907	61.843	61.8485	61.511	60.5835	60.2935	61.9455	61.898	61.903	61.8025	61.495	61.7265	61.8465	61.634	61.8115
1544	5	2000	14	match	normal	64.3175	63.8545	64.234	64.867	64.824	64.825	64.3385	63.992	64.239	64.85	64.7885	64.792	64.8055	64.476	64.7745	64.772	64.413	64.712
1545	5	2000	14	match	normal	64.8805	63.5985	63.0915	65.496	65.4055	65.4115	65.0625	63.5165	62.552	65.499	65.4625	65.4595	65.282	64.933	64.8045	65.455	65.1515	65.3185
1546	5	2000	14	match	normal	67.47	66.2325	66.3465	67.856	67.78	67.787	67.514	66.2485	65.928	67.856	67.814	67.8155	67.7125	67.514	67.7085	67.772	67.568	67.7555
1548	5	2000	14	match	normal	66.866	66.2135	66.3395	67.2665	67.2345	67.2375	66.7615	66.1865	67.001	67.267	67.2305	67.2285	67.1125	66.8355	67.0345	67.1515	66.903	67.006
1547	5	2000	14	match	normal	59.8265	57.707	56.961	60.3095	60.2785	60.2695	59.916	57.6935	57.065	60.3055	60.2805	60.273	60.2195	59.987	60.217	60.247	60.0255	60.243
1549	5	2000	14	match	normal	68.182	65.6975	64.435	68.546	68.5085	68.5125	68.245	65.8465	68.245	68.5505	68.528	68.531	68.4955	68.294	68.4525	68.522	68.3275	68.478
1550	5	2000	14	match	normal	65.479	64.716	64.3105	66.05	65.9755	65.9705	65.5375	64.4505	64.019	66.1455	66.095	66.1055	65.851	65.4385	65.5315	65.9115	65.6745	65.771
1551	5	2000	14	match	poisson	63.6845	51.6575	62.167	64.0735	63.8145	63.928	63.52	51.278	61.9635	64.0725	63.7935	63.8855	63.997	63.6285	63.9835	63.935	63.5275	63.921
1552	5	2000	14	match	poisson	70.625	59.7875	69.2325	71.3655	71.0175	71.158	70.8425	59.7225	68.896	71.365	71.1395	71.1905	71.194	70.7455	71.0925	71.328	70.773	71.319
1553	5	2000	14	match	poisson	69.7105	60.6535	68.92	70.2905	69.8425	69.9795	69.834	60.9655	68.8	70.278	70.03	70.1325	70.1145	69.8045	69.922	70.18	69.858	70.175
1554	5	2000	14	match	poisson	67.721	55.9635	65.415	68.425	68.098	68.2865	67.8685	56.323	65.5235	68.431	68.198	68.301	68.3025	67.615	68.2595	68.293	67.763	68.247
1555	5	2000	14	match	poisson	59.1495	49.548	58.3175	59.458	59.2415	59.3135	59.1415	49.158	56.5375	59.4615	59.3235	59.364	59.351	59.0135	59.1975	59.397	59.126	59.3625
1556	5	2000	14	match	poisson	65.3075	52.228	63.258	65.778	65.5005	65.613	65.307	51.5295	63.2925	65.775	65.5675	65.6295	65.692	65.1585	65.51	65.725	65.3035	65.724
1557	5	2000	14	match	poisson	68.431	58.7175	66.984	69.018	68.716	68.881	68.4165	58.606	67.1965	68.9795	68.754	68.8375	68.911	68.3765	68.7635	68.8855	68.477	68.8495
1558	5	2000	14	match	poisson	63.3735	52.205	63.3885	63.988	63.6965	63.851	63.3495	51.7575	61.2745	64.0925	63.8485	63.9495	63.881	63.3095	63.5835	63.903	63.4125	63.836
1559	5	2000	14	match	poisson	68.37	58.281	66.759	68.9575	68.577	68.689	68.5	58.7005	68.389	68.959	68.7495	68.8325	68.8245	68.3205	68.572	68.873	68.518	68.6625
1560	5	2000	14	match	poisson	60.786	48.6505	59.6325	61.3875	61.092	61.183	60.9185	48.2055	59.1595	61.3745	61.1615	61.212	61.2325	60.704	61.0365	61.292	60.894	61.1795
1561	5	2000	14	match	poisson	68.93	59.7265	67.4135	69.098	68.954	69.032	68.7025	59.095	67.2045	69.1075	68.873	68.9845	68.9825	68.583	68.91	69.0795	68.7735	69.0505
1562	5	2000	14	match	poisson	64.2625	54.002	63.0535	64.763	64.5595	64.6425	64.2725	54.698	62.868	64.766	64.5665	64.632	64.5425	64.168	64.5275	64.654	64.275	64.547
1563	5	2000	14	match	poisson	64.859	53.4755	62.369	65.2445	65.0675	65.093	64.8485	52.656	62.411	65.261	65.0495	65.1305	65.105	64.776	64.9365	65.192	64.867	65.179
1565	5	2000	14	match	poisson	65.4965	53.1615	63.615	66.0505	65.6855	65.829	65.595	53.646	63.008	66.032	65.7925	65.894	65.973	65.5215	65.78	65.9655	65.5695	65.918
1564	5	2000	14	match	poisson	62.3565	54.465	60.645	62.8795	62.6895	62.7695	62.2855	54.6655	60.467	62.874	62.658	62.738	62.7485	62.2215	62.4325	62.7335	62.3285	62.603
1566	5	2000	14	match	poisson	66.5735	56.53	65.3095	67.0215	66.783	66.9005	66.4815	57.7215	65.03	67.0335	66.803	66.873	66.901	66.476	66.8135	66.9635	66.55	66.905
1567	5	2000	14	match	poisson	61.3465	51.039	60.397	62.331	61.9405	62.095	61.66	50.7835	59.818	62.37	62.1605	62.27	62.255	61.4685	61.433	62.1205	61.6225	62.0765
1568	5	2000	14	match	poisson	58.1935	49.835	57.0215	58.6525	58.336	58.447	58.2265	49.696	58.187	58.663	58.4325	58.504	58.5805	58.228	58.56	58.591	58.19	58.4455
1570	5	2000	14	match	poisson	63.536	55.0975	62.251	64.2135	64.005	64.0825	63.607	54.886	62.4005	64.2775	64.074	64.125	64.01	63.594	63.9505	64.051	63.57	63.9255
1569	5	2000	14	match	poisson	64.882	54.0575	62.0885	65.0035	64.891	64.9395	64.728	53.987	62.1775	65.032	64.875	64.943	64.97	64.808	64.9655	64.9725	64.764	64.9705
1571	5	2000	14	match	poisson	62.5365	54.201	60.5175	62.7815	62.6045	62.678	62.499	54.238	60.357	62.7915	62.625	62.685	62.716	62.4435	62.553	62.715	62.5045	62.701
1572	5	2000	14	match	poisson	64.9835	54.8095	63.3225	65.515	65.2525	65.367	65.058	54.7825	63.388	65.5245	65.2705	65.3445	65.407	65.105	65.374	65.4345	65.0725	65.408
1573	5	2000	14	match	poisson	61.758	49.7335	60.053	62.109	61.791	61.889	61.7675	49.7075	59.5115	62.1345	61.955	62.0215	62.0175	61.653	61.768	62.0495	61.734	61.979
1574	5	2000	14	match	poisson	66.8965	55.179	65.381	67.529	67.2375	67.3465	67.049	56.0695	64.8535	67.5295	67.3105	67.374	67.3715	66.9655	67.351	67.474	66.994	67.454
1575	5	2000	14	match	poisson	62.72	48.7915	62.72	63.1325	62.8975	63.008	62.5655	48.58	59.8635	63.18	62.97	63.0155	63.0115	62.6075	62.8415	63.035	62.6415	62.954
1576	5	2000	14	match	poisson	66.386	58.466	65.8965	67.1755	66.943	67.001	66.4685	58.7315	65.1015	67.1725	66.996	67.018	66.987	66.387	66.771	67.093	66.5025	66.9245
1577	5	2000	14	match	poisson	63.9445	52.221	61.5205	64.5405	64.2715	64.355	64.063	52.464	61.6815	64.557	64.3005	64.4185	64.448	63.934	64.25	64.296	63.992	64.2795
1578	5	2000	14	match	poisson	67.0815	59.7955	65.8645	67.571	67.3525	67.387	67.144	59.602	65.613	67.566	67.391	67.437	67.4725	67.143	67.44	67.5325	67.175	67.4795
1579	5	2000	14	match	poisson	66.852	56.4915	63.7665	67.1585	66.9955	67.023	66.807	57.091	63.612	67.203	67.037	67.0785	67.061	66.671	66.8605	67.1755	66.813	67.1665
1580	5	2000	14	match	poisson	66.6695	53.713	63.674	67.3275	67.0675	67.14	66.877	54.193	63.643	67.3215	67.1425	67.207	67.2485	66.783	66.9865	67.279	66.905	67.2015
1581	5	2000	14	match	poisson	61.7475	52.75	60.9115	62.893	62.563	62.666	62.0735	52.783	60.214	62.92	62.678	62.781	62.418	61.7425	62.1315	62.744	62.07	62.3885
1582	5	2000	14	match	poisson	61.9605	55.019	60.5405	62.4735	62.2825	62.3085	62.07	54.841	60.561	62.448	62.224	62.293	62.3635	61.9265	62.2395	62.3385	62.144	62.244
1583	5	2000	14	match	poisson	65.167	52.3055	62.978	65.7615	65.501	65.562	65.2505	51.951	63.0385	65.7535	65.5165	65.592	65.714	65.2405	65.7085	65.637	65.154	65.621
1584	5	2000	14	match	poisson	68.271	58.791	67.2815	68.763	68.416	68.57	68.272	58.3395	66.9335	68.825	68.577	68.679	68.5095	68.1295	68.4485	68.731	68.264	68.688
1585	5	2000	14	match	poisson	66.921	54.9295	65.581	67.8195	67.317	67.4965	67.2325	55.08	65.336	67.81	67.53	67.6315	67.756	67.0025	67.482	67.702	67.175	67.7005
1587	5	2000	14	match	poisson	71.073	60.3195	69.2415	71.3065	71.083	71.214	70.836	60.6125	69.0185	71.319	71.0735	71.1715	71.287	70.8695	71.0945	71.287	70.8985	71.278
1586	5	2000	14	match	poisson	65.8065	57.0245	64.798	66.5665	66.344	66.454	66.0465	57.452	64.7435	66.5845	66.3795	66.4855	66.372	65.719	65.8305	66.572	65.99	66.394
1588	5	2000	14	match	poisson	64.891	56.2295	63.1425	65.3835	65.1635	65.24	64.9505	56.401	63.2455	65.4405	65.25	65.3185	65.2725	64.8665	64.97	65.3385	64.9605	65.203
1589	5	2000	14	match	poisson	67.049	56.728	66.968	67.3475	67.077	67.2075	66.839	56.659	65.565	67.3435	67.1275	67.1705	67.2475	66.8035	67.1355	67.249	66.829	67.238
1590	5	2000	14	match	poisson	62.415	51.8025	60.678	63.0215	62.832	62.8715	62.4275	51.7325	60.735	63.02	62.787	62.8535	62.801	62.2825	62.7215	62.8455	62.445	62.6715
1591	5	2000	14	match	poisson	63.454	49.94	60.771	64.01	63.7305	63.779	63.576	49.6245	60.3705	64.0325	63.844	63.9285	63.859	63.3915	63.789	63.9375	63.6055	63.9235
1592	5	2000	14	match	poisson	64.8335	54.067	63.1905	65.482	65.154	65.2925	65.053	54.4385	63.296	65.461	65.1915	65.3245	65.394	64.82	65.1395	65.333	64.9425	65.2095
1593	5	2000	14	match	poisson	68.989	60.8565	67.5085	69.4845	69.2545	69.27	69.039	60.375	67.278	69.48	69.287	69.3565	69.4	68.9935	69.3565	69.4345	69.0415	69.4055
1594	5	2000	14	match	poisson	67.6865	58.598	65.756	67.882	67.691	67.781	67.4815	58.697	65.7565	67.8845	67.709	67.7555	67.7995	67.5765	67.605	67.8415	67.5165	67.657
1595	5	2000	14	match	poisson	70.6475	62.595	69.565	71.3115	70.925	71.066	70.8125	62.237	69.439	71.3225	71.0305	71.15	71.226	70.7635	71.096	71.252	70.854	71.249
1596	5	2000	14	match	poisson	65.224	54.5795	64.201	65.8015	65.4785	65.582	65.361	53.893	63.817	65.8075	65.6205	65.685	65.663	65.1955	65.3935	65.734	65.288	65.699
1597	5	2000	14	match	poisson	68.1065	57.2195	65.657	68.291	68.1325	68.1945	67.998	56.8755	65.541	68.4525	68.2515	68.334	68.27	67.805	68.301	68.3455	67.9965	68.268
1598	5	2000	14	match	poisson	67.1835	55.793	65.3015	67.556	67.3725	67.453	67.172	55.3255	65.3275	67.556	67.401	67.4595	67.524	67.002	67.447	67.498	67.1925	67.4035
1599	5	2000	14	match	poisson	65.4545	55.749	65.39	65.8515	65.623	65.7255	65.3905	55.285	63.127	65.969	65.763	65.804	65.7215	65.377	65.588	65.883	65.355	65.7795
1601	5	2000	14	match	exponential	64.659	54.0625	63.5685	65.0735	64.6115	64.8925	64.7385	53.4235	63.257	65.0745	64.7605	64.911	64.9925	64.722	64.947	65.0335	64.752	65.008
1600	5	2000	14	match	poisson	61.1595	50.958	60.099	61.506	61.236	61.318	61.1375	51.221	59.8365	61.499	61.281	61.366	61.4235	61.0995	61.182	61.448	61.0975	61.4135
1602	5	2000	14	match	exponential	63.5785	55.613	61.5085	64.2355	63.54	64.0575	63.5495	56.5845	63.521	64.1965	63.63	63.994	64.045	63.453	63.984	64.0115	63.6345	63.7875
1603	5	2000	14	match	exponential	63.1535	49.4135	61.587	63.565	63.057	63.3615	62.885	49.7475	61.1575	63.5805	63.0085	63.3385	63.381	62.911	63.3545	63.351	62.902	63.317
1604	5	2000	14	match	exponential	64.8125	57.3255	63.625	65.332	64.901	65.0885	64.8985	57.295	63.362	65.3055	64.916	65.1355	65.268	64.868	65.0965	65.2635	64.941	65.215
1605	5	2000	14	match	exponential	64.52	50.7275	63.986	65.6595	65.182	65.5095	64.533	50.184	64.533	65.5945	65.0465	65.3165	65.195	64.2305	64.6965	65.1535	64.636	64.777
1606	5	2000	14	match	exponential	63.54	53.9105	62.1325	63.947	63.5235	63.7315	63.632	53.325	61.7085	63.9435	63.648	63.8145	63.8705	63.535	63.859	63.921	63.6245	63.9005
1608	5	2000	14	match	exponential	65.7025	56.2475	62.8945	66.099	65.7195	65.9765	65.7065	56.4605	62.8795	66.09	65.7215	65.9095	66.0425	65.6975	66.034	66.008	65.727	65.999
1607	5	2000	14	match	exponential	64.723	55.233	61.684	65.3445	64.96	65.1755	64.833	55.8865	61.6305	65.3365	64.9835	65.173	65.116	64.603	64.826	65.27	64.7045	65.265
1609	5	2000	14	match	exponential	68.11	60.052	64.75	68.6365	68.1025	68.427	68.2885	60.3805	64.9445	68.642	68.2995	68.4835	68.5665	68.1255	68.1865	68.627	68.245	68.5775
1610	5	2000	14	match	exponential	64.2575	51.6445	62.6785	64.644	64.2485	64.4725	64.2575	50.907	62.6785	64.646	64.274	64.474	64.572	64.203	64.5465	64.6015	64.194	64.582
1611	5	2000	14	match	exponential	65.37	53.562	64.089	66.021	65.451	65.6435	65.5515	54.0805	63.7225	66.0385	65.5645	65.872	65.8485	65.4115	65.736	65.988	65.5245	65.911
1612	5	2000	14	match	exponential	64.342	47.674	62.068	64.826	64.364	64.6095	64.4035	47.823	62.4105	64.8255	64.458	64.6605	64.7305	64.336	64.652	64.78	64.3605	64.682
1613	5	2000	14	match	exponential	67.2615	55.726	64.5495	67.622	67.1905	67.488	67.2975	55.507	64.7715	67.6205	67.303	67.472	67.531	67.1595	67.504	67.586	67.283	67.556
1614	5	2000	14	match	exponential	61.202	53.1585	60.7515	61.8225	61.0445	61.364	61.2185	53.847	59.799	61.883	61.318	61.6615	61.5895	60.967	61.2285	61.674	61.2145	61.637
1615	5	2000	14	match	exponential	60.135	48.494	57.5855	60.6245	60.09	60.444	60.211	48.812	60.211	60.62	60.3005	60.482	60.5305	60.034	60.3255	60.567	60.236	60.3745
1618	5	2000	14	match	exponential	58.2045	50.651	57.249	58.8445	58.1445	58.5125	58.1845	50.838	56.79	58.765	58.2875	58.5235	58.6035	58.0585	58.517	58.615	58.2185	58.3935
1617	5	2000	14	match	exponential	63.8905	50.9625	63.8875	64.6495	64.2535	64.5085	63.9475	50.8	63.261	64.711	64.327	64.5795	64.4495	63.9585	64.401	64.489	64.05	64.2275
1616	5	2000	14	match	exponential	66.586	50.568	65.093	66.749	66.48	66.615	66.4955	50.0905	64.9045	66.7505	66.496	66.6465	66.6735	66.306	66.463	66.713	66.501	66.7085
1619	5	2000	14	match	exponential	64.589	47.6885	62.196	65.052	64.5805	64.866	64.6065	47.3175	62.0895	65.0385	64.674	64.8315	64.9585	64.395	64.825	64.983	64.6025	64.975
1621	5	2000	14	match	exponential	66.4385	59.0325	66.344	66.8295	66.3715	66.642	66.382	58.8925	65.2775	66.91	66.5965	66.791	66.807	66.308	66.7775	66.889	66.4645	66.6185
1620	5	2000	14	match	exponential	62.1465	49.9145	61.7635	62.6525	62.218	62.4435	62.168	50.8185	59.541	62.656	62.247	62.4565	62.612	62.2315	62.4115	62.556	62.1455	62.504
1622	5	2000	14	match	exponential	65.739	52.8815	64.653	66.1725	65.669	66.0045	65.8375	52.6035	64.486	66.172	65.8245	66.017	66.0705	65.739	66.0565	66.147	65.8385	66.1285
1623	5	2000	14	match	exponential	64.0435	50.5325	62.813	64.7545	64.044	64.405	64.1585	51.118	62.0655	64.789	64.2935	64.655	64.526	63.898	64.003	64.648	64.1305	64.4955
1624	5	2000	14	match	exponential	65.76	55.19	63.8285	66.518	65.734	66.168	65.7775	56.273	63.864	66.528	65.997	66.2755	66.2585	65.4895	65.9865	66.4105	65.554	66.318
1625	5	2000	14	match	exponential	64.4235	52.026	63.693	65.2345	64.394	65.0205	64.541	52.2495	63.2675	65.265	64.6975	65.0625	64.9815	64.352	64.843	65.1595	64.555	64.9755
1626	5	2000	14	match	exponential	62.9795	54.192	62.136	63.4895	62.922	63.255	62.939	54.816	62.1715	63.515	63.0575	63.327	63.385	62.8765	63.262	63.391	62.9185	63.347
1627	5	2000	14	match	exponential	62.268	50.3445	61.2775	62.895	62.2275	62.6165	62.4005	49.8865	61.164	62.887	62.485	62.6625	62.8095	62.3115	62.566	62.841	62.4495	62.8125
1628	5	2000	14	match	exponential	61.88	53.8165	61.741	63.377	62.299	62.867	62.2405	54.243	61.667	63.4285	62.6215	63.162	62.133	61.807	61.8025	62.9525	62.2585	62.4605
1629	5	2000	14	match	exponential	69.523	56.398	67.803	69.8245	69.4385	69.625	69.35	56.5305	67.8485	69.8385	69.463	69.6725	69.7245	69.341	69.714	69.566	69.3335	69.557
1630	5	2000	14	match	exponential	63.8685	54.024	62.143	64.407	63.907	64.1795	63.901	54.3675	62.119	64.371	63.9575	64.177	64.2345	63.7725	64.061	64.265	63.917	64.2195
1631	5	2000	14	match	exponential	67.6425	56.748	65.835	68.09	67.6385	67.8345	67.5985	56.783	65.8405	68.0925	67.719	67.948	67.9615	67.5295	67.866	67.9895	67.661	67.9425
1632	5	2000	14	match	exponential	59.5105	48.6685	58.2805	60.052	59.464	59.868	59.4575	48.8785	58.525	60.447	59.9	60.207	59.6815	59.3035	59.643	60.2615	59.4335	59.866
1633	5	2000	14	match	exponential	63.552	49.352	61.033	64.089	63.4035	63.79	63.6065	48.6235	60.3235	64.0975	63.615	63.9625	63.883	63.189	63.357	63.924	63.5985	63.924
1634	5	2000	14	match	exponential	67.3985	57.052	65.52	68.1095	67.5475	67.741	67.567	57.792	65.2315	68.104	67.6345	67.9255	68.033	67.4235	67.8385	68.0615	67.62	68.058
1635	5	2000	14	match	exponential	70.0575	56.598	69.206	70.5295	69.9115	70.2315	70.068	56.623	69.1235	70.6445	70.239	70.441	69.6235	69.4215	69.4525	70.553	70.1675	70.485
1636	5	2000	14	match	exponential	62.377	53.4835	61.117	62.93	62.3845	62.7235	62.4145	53.5315	61.094	63.0085	62.589	62.85	62.608	62.1645	62.47	62.9105	62.372	62.805
1637	5	2000	14	match	exponential	70.868	59.894	68.382	71.239	70.665	71.018	70.76	60.066	68.1145	71.329	70.837	71.0935	71.098	70.757	71.0375	71.2295	70.8055	71.2
1638	5	2000	14	match	exponential	66.6315	58.4435	66.6055	67.041	66.5795	66.927	66.548	58.812	64.5955	67.092	66.7375	66.911	66.8585	66.4575	66.774	66.9465	66.546	66.76
1639	5	2000	14	match	exponential	63.01	53.3185	61.446	63.6295	63.182	63.456	63.0725	52.9695	61.4705	63.628	63.2205	63.453	63.4575	63.057	63.2095	63.571	63.133	63.385
1640	5	2000	14	match	exponential	66.1255	49.665	63.9155	66.6775	66.0855	66.476	66.043	49.727	66.043	66.679	66.1995	66.4335	66.589	65.7625	65.9525	66.44	66.1085	66.3535
1641	5	2000	14	match	exponential	64.994	54.857	63.5475	65.4575	65.019	65.286	65.0525	53.9695	63.604	65.487	65.101	65.3435	65.4	65.0265	65.352	65.4105	65.109	65.389
1643	5	2000	14	match	exponential	70.812	62.6825	69.5565	71.414	70.9085	71.1545	70.935	62.7825	69.389	71.354	71.082	71.2365	71.338	70.908	71.2595	71.2735	70.942	71.2345
1642	5	2000	14	match	exponential	66.9875	57.053	65.4555	67.264	66.823	67.099	66.9495	56.8445	65.363	67.267	66.95	67.1065	67.2285	66.839	67.224	67.2445	66.9235	67.243
1644	5	2000	14	match	exponential	67.898	55.835	67.2245	68.6665	68.085	68.4215	68.088	56.1655	66.9245	68.6935	68.181	68.4895	68.466	67.796	68.0795	68.477	68.0135	68.4265
1645	5	2000	14	match	exponential	64.2375	54.3965	63.041	64.9475	64.3335	64.7125	64.31	53.855	63.0195	65.031	64.4925	64.7115	64.7395	64.2165	64.5855	64.8185	64.2555	64.749
1646	5	2000	14	match	exponential	63.735	51.443	61.1345	64.151	63.608	63.88	63.7595	51.03	60.5235	64.1405	63.698	63.988	64.0725	63.631	63.86	64.027	63.707	64.0195
1648	5	2000	14	match	exponential	65.8385	57.1125	64.5125	66.1205	65.6735	65.9605	65.798	56.373	64.473	66.119	65.7845	65.9575	66.0585	65.8325	66.02	66.054	65.8065	66.0535
1647	5	2000	14	match	exponential	67.511	54.335	66.776	68.0405	67.529	67.7255	67.6155	53.7125	66.116	68.0395	67.647	67.8305	67.909	67.451	67.4575	67.9925	67.5925	67.933
1649	5	2000	14	match	exponential	65.6295	50.317	63.7995	66.323	65.8325	66.1345	65.8735	50.127	63.8745	66.4485	66.0395	66.2685	66.2205	65.631	66.059	66.3035	65.8705	66.0995
1650	5	2000	14	match	exponential	61.59	50.457	61.1335	61.9705	61.3955	61.762	61.656	49.841	59.804	62.1505	61.687	61.953	61.337	61.0275	61.159	62.0055	61.5875	61.904
1651	5	2000	14	hamming	normal	62.3625	58.6165	60.1005	62.7965	62.693	62.6995	62.2905	58.594	53.955	62.7645	62.673	62.6825	62.689	62.356	62.4835	62.705	62.348	62.6325
1652	5	2000	14	hamming	normal	67.794	66.0015	64.9845	68.102	68.0285	68.0225	67.6455	65.624	62.406	68.101	68.0015	67.96	67.867	67.55	67.7565	68.071	67.6755	67.8645
1653	5	2000	14	hamming	normal	65.801	62.857	63.6315	66.296	66.2255	66.2315	65.767	62.94	59.2915	66.297	66.233	66.2275	66.074	65.8525	65.993	66.187	65.8845	66.104
1655	5	2000	14	hamming	normal	61.205	59.903	59.277	61.653	61.5375	61.5445	61.258	59.6375	57.69	61.663	61.571	61.554	61.5695	61.3765	61.5615	61.5875	61.315	61.4645
1654	5	2000	14	hamming	normal	65.622	61.8455	63.2655	66.184	66.096	66.097	65.6645	61.6815	65.6045	66.194	66.128	66.1095	66.027	65.719	65.6895	66.028	65.7655	65.6575
1657	5	2000	14	hamming	normal	65.2995	63.415	62.9315	65.776	65.662	65.6495	65.286	63.236	60.843	65.7725	65.659	65.634	65.625	65.4245	65.574	65.6665	65.314	65.5965
1656	5	2000	14	hamming	normal	66.379	62.7195	61.6425	66.664	66.58	66.5975	66.288	62.5475	58.0265	66.659	66.575	66.5485	66.582	66.4005	66.376	66.5675	66.3715	66.4305
1659	5	2000	14	hamming	normal	65.151	63.288	64.159	65.4895	65.398	65.3845	65.113	63.258	60.6125	65.59	65.498	65.4935	65.401	65.184	65.1605	65.4575	65.296	65.3805
1658	5	2000	14	hamming	normal	62.602	59.7245	59.052	63.0545	62.967	62.911	62.5905	59.8815	57.932	63.045	62.9715	62.947	63.0135	62.6045	62.753	63.0155	62.559	62.7345
1660	5	2000	14	hamming	normal	64.9755	62.3855	63.544	65.34	65.2225	65.2435	64.9935	62.2225	58.725	65.341	65.248	65.219	65.2365	64.979	65.088	65.284	65.051	65.06
1661	5	2000	14	hamming	normal	68.6305	65.3025	62.926	69.024	68.8955	68.8475	68.6655	64.884	62.8075	69.0455	68.953	68.938	68.8915	68.5265	68.5195	68.97	68.708	68.7535
1662	5	2000	14	hamming	normal	64.438	61.504	59.5515	64.694	64.633	64.6385	64.3935	61.4015	60.682	64.6905	64.638	64.6125	64.6635	64.4945	64.572	64.662	64.4785	64.5495
1663	5	2000	14	hamming	normal	65.25	61.4455	59.662	65.6025	65.4335	65.54	65.0245	61.0025	61.315	65.6235	65.485	65.419	65.57	65.249	65.4535	65.5455	65.215	65.4735
1664	5	2000	14	hamming	normal	63.792	62.146	62.445	64.3475	64.1875	64.2015	63.886	61.909	62.8505	64.3515	64.2445	64.2495	64.1725	63.866	63.8665	64.3015	64.01	64.0975
1665	5	2000	14	hamming	normal	64.5215	61.3785	59.799	64.9675	64.851	64.832	64.582	61.496	59.922	64.966	64.888	64.896	64.889	64.6145	64.7635	64.929	64.679	64.721
1666	5	2000	14	hamming	normal	59.4775	56.8165	55.1075	60.023	59.855	59.8365	59.518	56.9035	56.2695	60.016	59.924	59.9145	59.868	59.534	59.612	59.9565	59.6115	59.6195
1667	5	2000	14	hamming	normal	60.3155	57.8785	55.9325	60.6335	60.553	60.548	60.262	57.99	54.575	60.6465	60.5845	60.5635	60.5785	60.3315	60.523	60.586	60.3355	60.311
1668	5	2000	14	hamming	normal	61.3035	58.556	58.832	61.9705	61.8815	61.8945	61.399	58.679	55.2795	61.9665	61.895	61.8745	61.8455	61.5095	61.818	61.878	61.5	61.529
1669	5	2000	14	hamming	normal	61.7405	59.2715	57.812	62.0505	61.969	61.8955	61.648	59.09	60.0195	62.0665	61.998	61.9645	61.962	61.6755	61.635	61.9785	61.699	61.656
1670	5	2000	14	hamming	normal	60.9995	57.3625	54.7775	61.5015	61.401	61.394	60.9365	57.309	60.828	61.494	61.42	61.399	61.3875	61.013	61.1945	61.337	60.9865	61.0765
1671	5	2000	14	hamming	normal	62.05	60.951	60.459	62.469	62.333	62.3345	62.104	60.9005	60.4255	62.4795	62.3865	62.3875	62.388	62.1455	62.235	62.4345	62.1675	62.3625
1672	5	2000	14	hamming	normal	64.8665	62.3485	62.143	65.3755	65.2865	65.2835	64.8895	62.205	60.8725	65.39	65.299	65.298	65.281	64.9865	65.042	65.2875	64.9565	65.032
1674	5	2000	14	hamming	normal	61.9755	58.7375	58.5135	62.308	62.1555	62.129	61.9235	58.9045	54.8205	62.304	62.2295	62.206	62.249	61.9415	62.019	62.252	62.022	61.988
1673	5	2000	14	hamming	normal	70.0275	67.546	67.981	70.2105	70.141	70.128	69.9725	66.9295	65.367	70.215	70.1515	70.153	70.164	70	70.058	70.1785	70.0505	70.011
1675	5	2000	14	hamming	normal	62.2705	60.1095	58.5885	62.8675	62.709	62.6745	62.3855	59.8185	57.3685	62.8385	62.754	62.7425	62.819	62.47	62.481	62.794	62.4105	62.653
1676	5	2000	14	hamming	normal	61.797	58.4345	61.496	62.248	62.1665	62.16	61.7745	57.912	53.023	62.2655	62.172	62.1565	62.0605	61.8725	61.912	62.234	61.8605	62.0655
1679	5	2000	14	hamming	normal	65.809	63.406	64.505	66.191	66.0745	66.053	65.7365	63.3515	60.1775	66.1815	66.085	66.071	66.0615	65.8515	65.9655	66.1425	65.794	65.9135
1677	5	2000	14	hamming	normal	62.411	58.503	60.588	62.617	62.5145	62.465	62.3285	58.549	59.5985	62.615	62.5615	62.5415	62.5915	62.287	62.099	62.596	62.377	62.324
1678	5	2000	14	hamming	normal	63.266	59.091	58.1895	63.813	63.705	63.6845	63.266	59.2015	56.407	63.8285	63.7435	63.7195	63.656	63.354	63.4885	63.6645	63.3405	63.3965
1680	5	2000	14	hamming	normal	66.4965	64.0945	63.252	66.8095	66.7315	66.721	66.2995	64.178	63.405	66.8625	66.773	66.754	66.645	66.452	66.532	66.7825	66.5235	66.559
1682	5	2000	14	hamming	normal	62.1775	59.359	58.594	62.798	62.666	62.715	62.246	59.1415	55.4795	62.7945	62.6975	62.6995	62.685	62.298	62.358	62.738	62.322	62.47
1681	5	2000	14	hamming	normal	69.9275	67.7505	66.709	70.3175	70.1575	70.1095	70.032	67.5005	65.5525	70.317	70.226	70.2085	70.2705	69.899	69.8755	70.255	70.1055	70.161
1684	5	2000	14	hamming	normal	66.0615	64.4905	64.617	66.8945	66.7375	66.7395	66.2985	64.2765	65.5645	66.9195	66.803	66.7855	66.534	66.1935	66.3165	66.8575	66.4705	66.5885
1683	5	2000	14	hamming	normal	64.238	63.269	63.3565	64.8935	64.7235	64.695	64.438	62.983	61.7615	64.8965	64.8275	64.796	64.77	64.392	64.4845	64.772	64.574	64.6445
1685	5	2000	14	hamming	normal	60.8825	58.295	54.6965	61.385	61.287	61.3165	60.815	57.815	54.0125	61.4875	61.433	61.422	61.155	60.8845	60.8395	61.2365	60.939	60.9205
1686	5	2000	14	hamming	normal	66.766	63.8595	64.3435	67.108	67.0185	67.025	66.5575	63.821	60.85	67.096	66.9925	66.9765	67.0075	66.67	66.9395	67.0355	66.647	66.757
1687	5	2000	14	hamming	normal	69.931	67.6475	65.4695	70.218	70.114	70.0995	69.8945	67.5285	63.983	70.214	70.137	70.1055	70.145	69.945	69.9635	70.1315	69.952	69.948
1688	5	2000	14	hamming	normal	63.523	61.159	60.429	64.013	63.9045	63.857	63.3285	61.5165	60.268	64.0145	63.89	63.923	63.9325	63.5655	63.77	63.75	63.366	63.5585
1690	5	2000	14	hamming	normal	63.2045	60.796	57.24	63.7125	63.565	63.5645	63.2385	60.503	59.353	63.68	63.5955	63.553	63.5325	63.252	63.469	63.5775	63.2775	63.371
1689	5	2000	14	hamming	normal	69.074	66.336	65.528	69.3535	69.2775	69.2875	68.9165	66.24	62.9485	69.3485	69.2605	69.2555	69.3285	69.08	69.274	69.3185	69.055	68.991
1691	5	2000	14	hamming	normal	69.186	66.973	66.895	69.8345	69.772	69.7655	69.34	67.0385	64.6395	69.8875	69.7985	69.7995	69.596	69.299	69.3795	69.816	69.424	69.6915
1692	5	2000	14	hamming	normal	64.5775	62.3755	62.6185	65.2715	65.11	65.068	64.7865	62.575	60.2665	65.2875	65.209	65.1745	65.156	64.734	64.8845	65.1915	64.808	65.078
1693	5	2000	14	hamming	normal	67.8105	65.64	64.1205	68.0255	67.944	67.9255	67.685	65.405	65.2255	68.027	67.9505	67.912	67.997	67.8295	67.938	67.9135	67.756	67.7115
1694	5	2000	14	hamming	normal	57.895	54.7455	52.3035	58.5905	58.483	58.472	57.927	54.427	55.1555	58.6095	58.522	58.5315	58.3685	58.008	58.2885	58.4595	58.0955	58.154
1695	5	2000	14	hamming	normal	66.7895	64.7635	63.725	67.5955	67.5045	67.5145	66.908	64.3585	63.6835	67.6465	67.5625	67.5415	67.3675	67.011	67.2945	67.475	67.188	67.314
1696	5	2000	14	hamming	normal	63.1525	59.752	58.957	63.781	63.6945	63.711	63.075	59.648	56.0615	63.78	63.713	63.699	63.689	63.2155	63.4205	63.6435	63.136	63.3115
1697	5	2000	14	hamming	normal	63.5585	60.937	59.4965	64.2645	64.164	64.161	63.785	61.0265	59.772	64.423	64.3435	64.348	64.01	63.599	63.7665	64.152	63.8545	63.809
1698	5	2000	14	hamming	normal	60.7455	58.274	59.5425	61.3165	61.1955	61.1965	60.9375	58.6435	54.3255	61.3455	61.249	61.232	61.183	60.8915	60.9025	61.151	60.9555	60.952
1699	5	2000	14	hamming	normal	64.997	63.091	62.658	65.462	65.3315	65.3215	64.9715	62.9465	62.554	65.4975	65.361	65.386	65.3525	65.1095	65.2215	65.398	65.034	64.9735
1700	5	2000	14	hamming	normal	69.339	67.8665	67.3885	69.9745	69.8645	69.807	69.3985	67.616	65.101	69.9745	69.889	69.874	69.792	69.3785	69.482	69.9295	69.519	69.6335
1702	5	2000	14	hamming	poisson	64.44	52.517	63.0445	64.9645	64.7825	64.8475	64.576	53.2105	63.1745	64.959	64.736	64.8155	64.8935	64.4785	64.6535	64.862	64.5615	64.574
1701	5	2000	14	hamming	poisson	65.025	52.391	62.1285	65.3305	65.065	65.139	65.0035	52.4735	58.7095	65.339	65.087	65.103	65.2515	64.914	65.21	65.2745	64.9455	65.185
1703	5	2000	14	hamming	poisson	62.121	51.7785	62.1745	62.853	62.5845	62.6635	62.1445	51.483	55.208	62.9185	62.6685	62.7155	62.5705	62.0435	62.2395	62.7465	62.272	62.4875
1704	5	2000	14	hamming	poisson	66.3435	55.969	60.602	66.885	66.4855	66.542	66.471	55.754	61.97	66.893	66.687	66.7485	66.811	66.304	66.656	66.826	66.482	66.7945
1706	5	2000	14	hamming	poisson	65.5015	56.769	63.9265	66.352	65.98	66.0645	65.6865	56.5175	64.037	66.374	66.116	66.184	66.1425	65.44	65.8235	66.2125	65.684	65.9455
1705	5	2000	14	hamming	poisson	66.92	56.141	64.381	67.2965	67.05	67.154	66.9405	55.1715	61.8585	67.293	67.12	67.1515	67.2355	66.895	67.0265	67.25	66.9245	67.049
1707	5	2000	14	hamming	poisson	66.252	56.241	64.508	66.4985	66.2845	66.3165	66.1355	56.18	65.7325	66.494	66.2655	66.308	66.4615	66.2405	66.2655	66.4375	66.133	66.162
1710	5	2000	14	hamming	poisson	65.0455	55.538	61.8685	65.6555	65.3435	65.405	65.1445	55.5755	62.649	65.6465	65.4245	65.487	65.5055	64.9915	65.3725	65.538	65.1425	65.402
1708	5	2000	14	hamming	poisson	65.9725	55.77	63.9175	66.3365	65.96	65.975	66.0115	56.2785	63.3575	66.332	66.1605	66.213	66.2535	65.8355	65.895	66.2695	65.9765	66.067
1709	5	2000	14	hamming	poisson	64.2475	52.4785	60.4285	64.7105	64.382	64.501	64.3245	52.989	64.257	64.713	64.455	64.5065	64.5885	64.092	64.46	64.658	64.2495	64.3245
1711	5	2000	14	hamming	poisson	60.852	49.621	54.673	61.202	60.985	61.0145	60.8825	50.274	60.891	61.2075	61.013	61.0435	61.1135	60.84	61.097	61.1765	60.906	61.1455
1714	5	2000	14	hamming	poisson	67.967	57.7865	63.904	68.637	68.326	68.336	68.113	58.3145	64.827	68.678	68.395	68.4385	68.598	68.083	68.2495	68.591	68.0175	68.1435
1712	5	2000	14	hamming	poisson	64.2795	53.764	59.01	64.6945	64.5015	64.5765	64.2485	53.801	61.7355	64.8275	64.538	64.6055	64.4955	64.1225	64.3135	64.697	64.263	64.22
1713	5	2000	14	hamming	poisson	65.0275	53.3125	60.4915	65.25	65.0655	65.0995	64.9545	53.6115	60.973	65.245	65.08	65.099	65.192	64.951	65.124	65.2125	64.943	65.1345
1715	5	2000	14	hamming	poisson	65.242	55.2465	65.1565	65.569	65.3805	65.4155	65.215	54.882	63.8475	65.524	65.345	65.3675	65.469	65.1665	65.283	65.4725	65.213	65.2505
1717	5	2000	14	hamming	poisson	59.8775	47.4235	55.323	60.338	60.1015	60.155	59.9195	46.9195	55.2865	60.3555	60.176	60.1875	60.2625	59.8535	60.0215	60.181	59.95	60.1095
1716	5	2000	14	hamming	poisson	67.9585	57.5085	65.3895	68.472	68.254	68.313	68.0635	57.058	62.123	68.4865	68.244	68.34	68.3935	68.0775	68.381	68.4015	68.04	68.3085
1718	5	2000	14	hamming	poisson	68.399	57.888	64.269	68.9955	68.677	68.7585	68.3925	57.3755	62.623	68.9945	68.6865	68.7545	68.912	68.479	68.886	68.8295	68.3615	68.727
1719	5	2000	14	hamming	poisson	61.7595	52.539	59.011	62.634	62.247	62.3175	61.9685	52.9155	61.7985	62.7	62.4085	62.509	62.399	61.7715	61.9815	62.546	61.962	62.023
1720	5	2000	14	hamming	poisson	60.1045	52.331	58.223	60.7485	60.477	60.5255	60.268	51.6005	55.1595	60.751	60.529	60.5775	60.6765	60.2305	60.5315	60.647	60.2285	60.3155
1721	5	2000	14	hamming	poisson	65.425	56.4995	63.1115	65.985	65.546	65.6095	65.6105	55.9365	60.346	65.987	65.7695	65.8005	65.86	65.2735	65.372	65.956	65.597	65.851
1722	5	2000	14	hamming	poisson	63.187	51.4795	59.1595	64.083	63.79	63.82	63.382	51.209	59.3065	64.1475	63.897	63.9595	63.8385	63.062	62.9845	63.9375	63.319	63.6835
1723	5	2000	14	hamming	poisson	63.0035	52.2565	61.298	63.6415	63.2615	63.3375	63.21	52.792	60.454	63.64	63.423	63.5165	63.4385	62.7595	62.7815	63.596	63.1925	63.515
1724	5	2000	14	hamming	poisson	67.929	58.5375	60.565	68.371	68.149	68.1935	67.967	58.952	62.097	68.3665	68.165	68.212	68.288	68.0205	68.211	68.3235	67.929	68.262
1725	5	2000	14	hamming	poisson	65.0565	57.558	62.731	65.504	65.2425	65.3295	65.113	57.6685	65.1545	65.5045	65.285	65.3345	65.447	65.1	65.3525	65.4325	65.1205	65.133
1726	5	2000	14	hamming	poisson	68.664	57.9055	65.707	69.042	68.788	68.8685	68.5855	58.4945	61.941	69.0295	68.8725	68.8955	68.96	68.476	68.766	68.97	68.591	68.6865
1727	5	2000	14	hamming	poisson	66.046	57.005	64.7105	66.6215	66.2995	66.408	66.0595	57.331	62.0595	66.6225	66.3265	66.401	66.529	66.106	66.241	66.5875	66.113	66.414
1728	5	2000	14	hamming	poisson	64.928	55.9595	62.719	65.4695	65.093	65.2305	65.0425	56.316	62.087	65.4575	65.2295	65.2875	65.402	65.0225	65.36	65.395	64.9955	65.2065
1729	5	2000	14	hamming	poisson	58.9475	49.4305	56.7845	59.4925	59.2525	59.328	58.995	50.7155	57.2835	59.4495	59.2125	59.2735	59.4165	58.9155	59.324	59.373	58.996	59.0375
1731	5	2000	14	hamming	poisson	61.4205	50.7355	54.564	61.7655	61.5385	61.59	61.3615	50.739	54.4305	61.768	61.558	61.6005	61.682	61.3085	61.5095	61.72	61.3115	61.4835
1730	5	2000	14	hamming	poisson	59.301	49.727	58.031	59.6075	59.2995	59.3235	59.298	50.291	54.45	59.6065	59.384	59.411	59.5575	59.1585	59.1665	59.529	59.303	59.4875
1732	5	2000	14	hamming	poisson	61.0205	49.257	58.848	61.5025	61.1435	61.2265	60.939	48.9465	60.927	61.5345	61.294	61.3455	61.411	60.8445	60.9715	61.311	60.922	60.9495
1733	5	2000	14	hamming	poisson	67.4845	60.57	65.0235	67.87	67.6655	67.699	67.5695	60.388	64.1485	67.879	67.672	67.745	67.7885	67.4245	67.602	67.8265	67.536	67.6385
1734	5	2000	14	hamming	poisson	62.605	52.8145	60.9545	62.967	62.683	62.7685	62.5885	53.1	57.7005	62.9735	62.752	62.788	62.9185	62.5945	62.826	62.8835	62.6155	62.6835
1735	5	2000	14	hamming	poisson	66.233	56.9515	65.054	66.855	66.591	66.6395	66.204	57.283	64.417	66.8775	66.633	66.671	66.697	66.2385	66.3425	66.746	66.159	66.483
1736	5	2000	14	hamming	poisson	59.8535	49.681	56.2635	60.393	60.176	60.2385	59.9795	49.625	54.8345	60.409	60.2325	60.2565	60.2445	59.764	60.035	60.315	59.9735	60.072
1737	5	2000	14	hamming	poisson	64.5675	55.527	62.2145	65.0945	64.8025	64.836	64.67	55.4635	62.652	65.0955	64.8655	64.928	65.0225	64.5135	64.664	64.9785	64.6285	64.714
1738	5	2000	14	hamming	poisson	63.1965	54.6785	60.373	63.679	63.3175	63.39	63.3295	54.4095	61.4765	63.675	63.443	63.519	63.6175	63.2875	63.294	63.6445	63.342	63.4655
1739	5	2000	14	hamming	poisson	62.9865	54.4845	59.9	63.3625	63.077	63.0575	62.933	54.178	62.8875	63.379	63.1505	63.2215	63.309	62.9255	63.037	63.316	62.9395	63.0195
1740	5	2000	14	hamming	poisson	68.9015	58.392	60.463	69.481	69.289	69.291	69.0705	58.3355	63.033	69.5545	69.39	69.3945	69.259	68.7475	68.937	69.465	69.0265	69.1795
1742	5	2000	14	hamming	poisson	61.7915	51.8765	59.6975	62.084	61.893	61.9215	61.721	52.3235	58.244	62.0755	61.9295	61.9365	62.035	61.6445	61.671	62.051	61.717	61.75
1741	5	2000	14	hamming	poisson	66.8685	53.3405	64.978	67.3135	67.0205	67.101	66.8795	53.6145	63.6195	67.312	67.09	67.0915	67.196	66.846	66.8585	67.2725	66.838	66.8775
1743	5	2000	14	hamming	poisson	66.061	56.6765	62.509	66.4255	66.241	66.2875	65.996	57.2315	62.977	66.5085	66.29	66.3795	66.3805	66.036	66.239	66.3985	66.0295	66.283
1744	5	2000	14	hamming	poisson	67.765	58.129	66.8065	68.362	67.971	68.041	67.9175	58.4995	67.9175	68.401	68.1585	68.2115	68.2845	67.834	67.764	68.324	67.8735	67.994
1745	5	2000	14	hamming	poisson	63.132	53.542	62.227	63.773	63.3705	63.506	63.375	54.0205	59.1295	63.783	63.599	63.581	63.4955	63.162	63.329	63.6855	63.4065	63.5805
1746	5	2000	14	hamming	poisson	59.633	49.2615	56.4195	59.959	59.7795	59.876	59.4225	49.4735	54.427	59.964	59.761	59.8055	59.9035	59.361	59.4685	59.911	59.409	59.643
1747	5	2000	14	hamming	poisson	62.2185	51.2175	56.8375	62.6205	62.4215	62.458	62.2285	51.2925	62.2285	62.616	62.4465	62.4905	62.5455	62.239	62.226	62.582	62.224	62.249
1748	5	2000	14	hamming	poisson	63.26	51.8915	58.606	63.9405	63.7275	63.759	63.331	52.102	56.5585	63.922	63.6965	63.7075	63.7455	63.3785	63.52	63.741	63.3705	63.38
1749	5	2000	14	hamming	poisson	64.0745	52.2875	61.2685	65.0795	64.6865	64.8115	64.4375	51.484	60.198	65.096	64.812	64.8535	64.8115	63.9995	64.4435	64.8915	64.407	64.6545
1750	5	2000	14	hamming	poisson	69.666	60.5965	67.6585	70.1915	69.9435	70.0175	69.679	60.5555	65.7035	70.2005	69.94	69.995	70.129	69.7435	70.012	69.968	69.6865	69.7425
1751	5	2000	14	hamming	exponential	61.125	45.259	56.4255	61.5705	61.138	61.3865	60.894	45.001	55.799	61.6275	61.1955	61.382	61.4145	60.726	60.549	61.405	60.9525	61.015
1752	5	2000	14	hamming	exponential	64.303	52.7245	60.6255	64.646	64.217	64.416	64.2915	51.8645	58.7815	64.6625	64.304	64.506	64.6	64.1665	64.5	64.623	64.2785	64.5915
1753	5	2000	14	hamming	exponential	64.9995	50.051	64.8165	65.3865	65.0755	65.145	65.1775	50.27	61.7755	65.4075	65.186	65.2125	65.3215	65.0705	64.9855	65.385	65.148	65.3265
1754	5	2000	14	hamming	exponential	67.268	59.6785	63.265	67.794	67.2415	67.498	67.3225	58.7545	67.9755	67.807	67.368	67.543	67.742	67.174	67.529	67.7575	67.299	67.4415
1755	5	2000	14	hamming	exponential	67.115	57.7115	59.4905	67.461	66.855	67.2665	67.085	56.947	58.9355	67.5455	67.0815	67.328	67.3075	67.015	67.1655	67.468	67.085	67.2355
1756	5	2000	14	hamming	exponential	67.2355	50.1075	64.669	67.714	67.102	67.4645	67.1195	50.772	59.3745	67.7195	67.214	67.378	67.5655	67.018	67.275	67.5205	67.1405	67.3825
1757	5	2000	14	hamming	exponential	66.947	57.292	61.8855	67.308	66.89	67.0775	66.979	57.374	66.991	67.311	67.0215	67.1535	67.2545	66.969	67.232	67.278	67.02	67.02
1758	5	2000	14	hamming	exponential	66.574	57.219	63.7135	67.636	66.804	67.2545	66.825	57.526	62.894	67.7005	66.9015	67.3765	67.192	66.7225	66.761	67.5395	66.817	66.96
1759	5	2000	14	hamming	exponential	63.2115	55.141	60.0465	63.554	63.2205	63.342	63.3145	55.1945	57.9175	63.5545	63.2755	63.3795	63.468	63.237	63.3235	63.47	63.3005	63.441
1760	5	2000	14	hamming	exponential	65.556	48.5085	62.3535	66	65.305	65.6795	65.393	48.4455	59.3885	66.0325	65.525	65.8	65.728	65.1695	65.1825	65.806	65.338	65.6145
1761	5	2000	14	hamming	exponential	69.4825	59.9765	65.834	70.45	69.6315	70.055	69.6525	59.939	68.322	70.4385	69.823	70.135	70.185	69.5685	70.0995	70.2925	69.684	69.9215
1762	5	2000	14	hamming	exponential	67.315	58.7395	61.338	67.8705	67.337	67.556	67.327	58.8575	62.1265	67.8725	67.4055	67.621	67.782	67.342	67.536	67.794	67.3935	67.3515
1763	5	2000	14	hamming	exponential	64.846	51.22	61.6525	65.315	64.751	65.1315	64.813	50.4365	61.794	65.4015	64.9575	65.1595	65.1195	64.737	64.9225	65.1925	64.7905	65.0145
1764	5	2000	14	hamming	exponential	63.7225	49.1395	55.306	64.0015	63.4805	63.7355	63.5765	48.4695	54.671	64.0025	63.57	63.752	63.846	63.437	63.256	63.9395	63.5165	63.7185
1765	5	2000	14	hamming	exponential	67.0985	59.0975	64.3645	67.669	67.012	67.341	67.1295	59.226	67.0155	67.7245	67.244	67.469	67.521	66.9735	67.117	67.5705	67.0685	67.21
1766	5	2000	14	hamming	exponential	62.404	50.6085	59.977	62.839	62.2375	62.573	62.495	50.1725	58.183	62.8795	62.498	62.651	62.7625	62.377	62.378	62.84	62.498	62.739
1767	5	2000	14	hamming	exponential	63.6195	53.402	61.6945	64.008	63.5065	63.6065	63.605	53.659	61.2805	64.0095	63.687	63.7725	63.922	63.4105	63.519	63.9665	63.5945	63.667
1768	5	2000	14	hamming	exponential	66.3025	49.2025	62.324	66.67	66.2625	66.443	66.2205	48.6335	59.859	66.6815	66.3295	66.4865	66.559	66.3035	66.4285	66.543	66.23	66.267
1769	5	2000	14	hamming	exponential	68.4815	53.499	65.7845	69.238	68.495	68.8615	68.6265	53.637	66.818	69.2695	68.7565	68.9635	69.042	68.4525	68.67	69.1265	68.6215	68.617
1770	5	2000	14	hamming	exponential	67.892	57.363	66.082	69.0205	68.141	68.56	68.0875	56.484	65.836	69.018	68.4745	68.7525	68.8165	67.943	67.7005	68.742	68.073	68.334
1772	5	2000	14	hamming	exponential	65.004	48.016	61.183	65.515	64.879	65.268	65.052	47.9545	60.656	65.55	65.0685	65.325	65.377	64.859	64.9915	65.483	65.038	65.3755
1771	5	2000	14	hamming	exponential	62.409	52.257	58.773	62.8085	62.414	62.568	62.4675	52.369	56.29	62.8125	62.5295	62.6125	62.703	62.4185	62.673	62.767	62.47	62.593
1773	5	2000	14	hamming	exponential	64.005	53.572	61.63	64.6	64.005	64.285	64.0515	52.579	62.6585	64.641	64.1355	64.469	64.491	63.96	64.308	64.3685	63.995	64.3685
1774	5	2000	14	hamming	exponential	61.188	52.2225	58.5215	61.8015	61.3305	61.537	61.3585	52.163	59.3565	61.8	61.388	61.547	61.7345	61.184	61.5855	61.7295	61.3495	61.4535
1777	5	2000	14	hamming	exponential	65.532	50.929	61.3835	66.0985	65.4595	65.7345	65.681	51.052	59.537	66.114	65.709	65.8965	66.0675	65.628	65.832	66.08	65.7115	66.006
1775	5	2000	14	hamming	exponential	66.0105	61.0325	62.055	66.475	65.944	66.2405	66.1255	60.334	62.141	66.691	66.193	66.3885	66.3915	66.0135	66.3375	66.534	66.1215	66.348
1776	5	2000	14	hamming	exponential	68.591	55.4205	65.7395	69.0855	68.551	68.793	68.643	54.3665	63.1615	69.0785	68.679	68.8675	68.998	68.6725	68.6205	68.9045	68.647	68.7245
1778	5	2000	14	hamming	exponential	64.1115	53.75	64.2435	64.649	64.0715	64.315	64.157	54.428	60.3475	64.6975	64.1845	64.439	64.503	63.892	64.3325	64.514	64.1225	64.4105
1780	5	2000	14	hamming	exponential	64.638	51.355	58.768	64.913	64.575	64.7765	64.5795	50.9395	59.6795	64.912	64.634	64.747	64.8485	64.623	64.7255	64.9025	64.6125	64.856
1779	5	2000	14	hamming	exponential	66.5015	50.504	60.0255	66.9525	66.4195	66.685	66.4125	51.4265	66.4125	66.943	66.423	66.7105	66.88	66.4435	66.7875	66.8485	66.429	66.45
1781	5	2000	14	hamming	exponential	65.5895	53.8	62.8385	65.906	65.5085	65.672	65.516	54.194	65.384	65.901	65.5525	65.689	65.8215	65.564	65.657	65.867	65.5165	65.5415
1782	5	2000	14	hamming	exponential	63.9615	53.0125	59.62	64.37	63.791	64.104	63.9875	53.4375	60.7415	64.393	63.993	64.1255	64.2745	63.963	64.26	64.257	63.99	63.9875
1783	5	2000	14	hamming	exponential	56.8015	43.0815	55.481	57.3425	56.9165	57.088	56.89	43.218	53.5775	57.332	56.983	57.1295	57.184	56.7135	57.012	57.2375	56.921	57.1025
1784	5	2000	14	hamming	exponential	66.427	54.2295	65.031	66.966	66.3085	66.619	66.4675	55.046	66.142	66.9625	66.508	66.677	66.794	66.213	66.425	66.8865	66.4955	66.8615
1786	5	2000	14	hamming	exponential	67.732	52.8665	65.389	68.2475	67.568	67.9195	67.7055	51.9895	65.259	68.2755	67.7485	67.9865	68.1155	67.6505	67.9965	68.2085	67.6995	67.7535
1785	5	2000	14	hamming	exponential	66.7375	55.599	62.521	67.6235	66.894	67.307	66.93	54.7525	66.922	67.6305	67.048	67.3605	67.2995	66.734	67.006	67.5035	66.9025	67.2115
1787	5	2000	14	hamming	exponential	58.7375	47.6175	56.724	59.161	58.626	58.879	58.7485	47.522	56.627	59.308	58.991	59.154	58.9985	58.6585	58.9025	59.191	58.8515	59.004
1788	5	2000	14	hamming	exponential	61.669	50.14	58.8505	62.1375	61.6115	61.823	61.6775	49.6275	61.5015	62.154	61.741	61.887	62.039	61.6035	61.5515	61.9185	61.7055	61.7245
1789	5	2000	14	hamming	exponential	65.9855	55.8185	61.6545	66.4775	66.086	66.259	65.9545	54.8785	61.502	66.5155	66.133	66.2845	66.344	65.9035	66.175	66.3775	65.928	66.027
1790	5	2000	14	hamming	exponential	65.382	53.281	59.8975	65.723	65.1785	65.423	65.1875	53.7645	59.004	65.767	65.242	65.4835	65.58	65.2005	65.4615	65.62	65.1785	65.2765
1791	5	2000	14	hamming	exponential	63.7015	46.3715	55.92	64.232	63.6305	63.926	63.701	45.909	57.4735	64.2075	63.7325	63.9815	64.1335	63.4795	63.905	64.115	63.682	63.834
1792	5	2000	14	hamming	exponential	64.1085	52.6015	58.8555	64.676	63.919	64.3745	64.002	53.002	57.601	64.6705	64.117	64.3715	64.4215	64.046	64.2075	64.5995	63.982	63.96
1793	5	2000	14	hamming	exponential	67.686	57.125	62.979	68.0125	67.567	67.7545	67.61	57.165	67.524	68.006	67.6125	67.7695	67.957	67.551	67.837	67.9765	67.601	67.6095
1794	5	2000	14	hamming	exponential	68.7825	55.194	64.6405	69.458	68.848	69.241	68.805	55.737	63.0665	69.5045	68.9235	69.185	69.259	68.82	69.0495	69.372	68.9045	69.1315
1795	5	2000	14	hamming	exponential	66.4505	54.2685	64.9555	67.013	66.443	66.764	66.4765	54.266	60.8985	67.033	66.6035	66.7445	66.8745	66.389	66.7385	66.902	66.53	66.8105
1797	5	2000	14	hamming	exponential	68.736	57.6465	65.922	69.945	69.051	69.3935	69.2325	58.0015	62.434	70.195	69.5005	69.8025	69.5795	68.73	69.1525	69.977	69.174	69.3535
1796	5	2000	14	hamming	exponential	67.2865	54.174	62.332	67.7815	67.0255	67.4705	67.2615	55.266	59.4275	67.793	67.385	67.5365	67.598	67.0085	67.305	67.5625	67.2755	67.3295
1798	5	2000	14	hamming	exponential	67.77	55.061	62.157	68.4065	67.8155	68.16	67.9365	54.919	64.2475	68.4425	68.0435	68.167	68.2605	67.888	68.1535	68.291	67.8925	68.1345
1799	5	2000	14	hamming	exponential	64.5855	55.859	60.927	65.133	64.6425	64.812	64.513	55.6505	64.433	65.146	64.66	64.8575	64.9405	64.4745	64.622	64.9845	64.5615	64.6975
1801	5	2000	16	match	normal	66.6595	65.7065	66.6595	67.1495	67.092	67.0745	66.685	65.838	65.3445	67.1845	67.1245	67.118	67.009	66.6145	66.747	67.041	66.8465	66.9345
1800	5	2000	14	hamming	exponential	60.8025	49.977	58.13	61.482	60.76	61.1955	60.891	50.4085	55.5615	61.4855	60.973	61.2015	61.252	60.7785	60.8835	61.428	60.8135	61.0335
1802	5	2000	16	match	normal	61.523	60.554	59.9065	62.144	62.084	62.068	61.5815	60.5295	59.9985	62.174	62.113	62.1185	61.904	61.651	61.7665	61.8675	61.6375	61.757
1804	5	2000	16	match	normal	60.044	59.1775	59.192	60.4385	60.377	60.383	60.044	59.113	58.862	60.4455	60.402	60.399	60.3625	60.1045	60.26	60.3765	60.1445	60.3615
1803	5	2000	16	match	normal	60.607	59.64	59.663	61.1845	61.1325	61.1095	60.6895	59.7615	60.6245	61.2325	61.184	61.176	60.9885	60.7615	60.7765	61.1145	60.857	60.953
1805	5	2000	16	match	normal	63.025	61.5265	60.9875	63.689	63.6495	63.6335	63.082	61.677	61.0145	63.686	63.654	63.6565	63.4065	63.0435	63.019	63.5105	63.247	63.4265
1807	5	2000	16	match	normal	63.9745	62.572	62.439	64.2015	64.1565	64.1695	63.8925	62.7095	63.8925	64.2	64.1745	64.176	64.1395	64.0125	64.105	64.1495	63.9885	64.095
1808	5	2000	16	match	normal	65.1775	64.408	64.116	65.644	65.5875	65.5905	65.2285	64.4835	64.2515	65.63	65.5705	65.578	65.4735	65.2505	65.434	65.5745	65.374	65.506
1809	5	2000	16	match	normal	63.6815	63.037	63.0405	64.0605	64.01	64.0075	63.776	62.9865	62.999	64.0675	64.0285	64.0175	63.976	63.721	63.718	64.0195	63.8705	64.001
1806	5	2000	16	match	normal	66.81	65.157	64.678	67.0635	67.015	67.015	66.8565	65.067	64.6155	67.0685	67.0375	67.0265	67.0165	66.8155	66.9815	67.0385	66.91	67.0245
1811	5	2000	16	match	normal	65.398	65.385	66.0375	66.5815	66.523	66.5385	65.839	65.8435	65.745	67.1975	67.154	67.149	66.2465	65.6515	65.643	66.781	65.986	66.534
1812	5	2000	16	match	normal	59.341	58.4505	59.297	59.729	59.6855	59.6925	59.4585	58.7015	58.4685	59.732	59.6945	59.6615	59.6895	59.4795	59.637	59.7075	59.558	59.707
1810	5	2000	16	match	normal	65.2945	64.42	64.423	65.701	65.6275	65.6385	65.362	64.4215	64.2255	65.71	65.671	65.663	65.4005	65.2565	65.2845	65.681	65.4935	65.6235
1813	5	2000	16	match	normal	61.9335	60.1695	59.459	62.2055	62.162	62.1675	61.8495	60.4675	59.358	62.246	62.213	62.2105	62.0875	61.962	62.0855	62.2165	62.0005	62.18
1816	5	2000	16	match	normal	62.8965	61.681	61.7125	63.262	63.2065	63.2025	62.968	61.5565	61.245	63.268	63.2225	63.215	63.1675	62.9605	63.1415	63.2005	63.0075	63.17
1815	5	2000	16	match	normal	61.624	60.1935	60.8945	62.042	61.9665	61.95	61.7145	60.3975	59.761	62.032	62.004	62.0045	61.9905	61.7975	61.664	62.001	61.801	61.9915
1814	5	2000	16	match	normal	60.3605	59.571	59.3995	60.8305	60.75	60.747	60.421	59.6215	60.421	60.8185	60.761	60.752	60.7305	60.5055	60.5925	60.767	60.57	60.619
1817	5	2000	16	match	normal	67.9905	67.212	66.768	68.388	68.3405	68.3265	68.0845	67.341	66.663	68.4615	68.4235	68.4165	68.269	68.107	68.2185	68.3635	68.1865	68.318
1819	5	2000	16	match	normal	62.6485	62.2115	62.014	63.3355	63.286	63.281	62.7475	62.175	61.9115	63.338	63.2835	63.296	63.0055	62.681	62.8615	63.2325	62.807	63.0205
1818	5	2000	16	match	normal	68.865	67.063	66.146	69.2855	69.243	69.239	68.758	66.9195	66.139	69.266	69.2145	69.2275	69.1	68.934	68.984	69.2055	68.9905	69.0365
1820	5	2000	16	match	normal	67.24	65.695	65.001	67.744	67.7095	67.6925	67.2715	65.2635	64.8285	67.743	67.703	67.705	67.574	67.263	67.155	67.7105	67.348	67.609
1821	5	2000	16	match	normal	59.7635	59.3145	59.104	60.1165	60.053	60.0525	59.7425	59.275	59.16	60.1145	60.065	60.058	60.0175	59.779	59.989	60.0685	59.89	60.0305
1823	5	2000	16	match	normal	64.2405	63.8995	63.5665	64.654	64.6005	64.603	64.351	63.854	63.457	64.65	64.6125	64.609	64.596	64.4075	64.578	64.5035	64.389	64.4955
1822	5	2000	16	match	normal	66.127	64.8225	64.644	66.6815	66.6075	66.577	66.177	64.932	64.6685	66.7305	66.668	66.647	66.547	66.2335	66.346	66.573	66.341	66.5045
1824	5	2000	16	match	normal	60.505	59.4875	59.093	60.844	60.79	60.7815	60.479	59.4795	59.126	60.8395	60.809	60.782	60.789	60.5805	60.6645	60.8	60.528	60.6825
1825	5	2000	16	match	normal	63.39	63.144	62.7915	63.976	63.9115	63.8975	63.4545	62.9365	62.6515	63.9585	63.9035	63.9155	63.857	63.608	63.763	63.786	63.5475	63.7285
1826	5	2000	16	match	normal	62.7325	61.538	61.011	63.1635	63.1225	63.095	62.5495	61.5025	60.805	63.1515	63.107	63.1095	62.934	62.711	62.9335	62.955	62.675	62.9305
1827	5	2000	16	match	normal	60.458	59.5865	59.3435	61.104	61.039	61.017	60.608	59.782	59.113	61.1305	61.0925	61.096	61.013	60.6575	60.864	61.055	60.7475	61.004
1828	5	2000	16	match	normal	65.0575	63.68	63.289	65.378	65.344	65.341	64.9185	63.614	63.184	65.379	65.348	65.3515	65.276	65.0115	65.074	65.3305	65.0385	65.307
1829	5	2000	16	match	normal	68.0485	66.5115	65.4095	68.324	68.2775	68.2725	68.01	66.326	68	68.325	68.2735	68.2885	68.2675	68.105	68.126	68.314	68.1255	68.1325
1831	5	2000	16	match	normal	64.8855	63.01	62.925	65.136	65.098	65.111	64.828	63.12	62.652	65.1435	65.109	65.1025	65.0835	64.9405	65.082	65.0975	64.9125	65.07
1830	5	2000	16	match	normal	63.247	61.6135	60.9235	63.4655	63.397	63.3875	63.2905	61.7415	61.104	63.4575	63.413	63.4095	63.402	63.2895	63.392	63.409	63.343	63.396
1832	5	2000	16	match	normal	64.857	63.854	63.8975	65.4585	65.377	65.3805	65.048	63.8295	63.6665	65.4655	65.413	65.414	65.3515	64.9685	65.122	65.3775	65.1475	65.32
1833	5	2000	16	match	normal	65.845	64.054	65.8035	66.308	66.2725	66.277	65.823	64.1415	63.523	66.2655	66.231	66.2325	66.21	65.966	66.02	66.207	66.001	66.122
1835	5	2000	16	match	normal	65.812	65.003	64.7785	66.0895	66.0465	66.0545	65.743	64.8905	64.911	66.078	66.0415	66.0205	66.0365	65.854	65.9615	66.004	65.789	65.985
1834	5	2000	16	match	normal	63.4195	62.4385	62.051	63.8925	63.8345	63.8465	63.478	62.5185	62.2415	63.894	63.855	63.853	63.844	63.55	63.786	63.7965	63.5585	63.778
1836	5	2000	16	match	normal	65.0785	63.6015	63.222	65.408	65.372	65.3625	65.1735	63.823	65.1735	65.442	65.4055	65.4005	65.3015	65.1395	65.2675	65.401	65.2615	65.371
1837	5	2000	16	match	normal	66.6575	65.825	65.1195	66.98	66.9075	66.912	66.7205	65.7285	65.184	66.968	66.9305	66.9275	66.843	66.682	66.7295	66.9	66.7785	66.895
1838	5	2000	16	match	normal	62.091	60.6295	59.684	62.449	62.4015	62.3925	62.053	60.6535	59.587	62.4645	62.4235	62.4215	62.4135	62.14	62.3665	62.307	62.1085	62.168
1839	5	2000	16	match	normal	66.037	64.2065	63.859	66.378	66.3275	66.325	65.9655	64.314	63.755	66.3785	66.331	66.3315	66.331	66.127	66.314	66.323	66.073	66.314
1840	5	2000	16	match	normal	66.078	64.5555	63.8265	66.528	66.48	66.462	66.092	64.573	63.898	66.524	66.4795	66.467	66.4	66.1175	66.1925	66.482	66.2855	66.44
1843	5	2000	16	match	normal	62.54	61.444	61.0815	62.6755	62.626	62.626	62.469	61.1455	60.7005	62.6845	62.641	62.647	62.636	62.539	62.6285	62.619	62.5145	62.6125
1842	5	2000	16	match	normal	60.8185	59.7425	59.4325	61.4835	61.4235	61.413	60.937	60.1705	59.784	61.4465	61.3955	61.3865	61.2845	60.953	61.1495	61.36	61.07	61.327
1841	5	2000	16	match	normal	62.0685	60.9565	61.5785	62.5545	62.4835	62.464	62.1275	61.1015	60.5965	62.5565	62.5155	62.5145	62.4605	62.11	62.051	62.5085	62.2405	62.4705
1844	5	2000	16	match	normal	61.272	60.1155	59.691	61.6775	61.628	61.633	61.272	60.203	59.702	61.6745	61.6225	61.626	61.576	61.332	61.2305	61.623	61.4085	61.519
1846	5	2000	16	match	normal	59.7515	58.745	59.7515	60.081	60.018	60.036	59.7425	58.747	58.54	60.082	60.0345	60.033	59.9955	59.8185	59.874	60	59.8635	59.965
1845	5	2000	16	match	normal	63.9455	62.864	62.9645	65.528	65.468	65.4875	64.4065	62.978	64.181	65.8575	65.8165	65.822	64.498	64.069	64.216	65.2235	64.732	64.7465
1847	5	2000	16	match	normal	66.7255	65.58	64.9525	67.111	67.054	67.054	66.7205	65.326	64.8975	67.1085	67.0685	67.0585	67.0315	66.8125	67.018	67.0525	66.871	67.018
1848	5	2000	16	match	normal	65.471	64.3465	64.526	65.825	65.765	65.762	65.451	64.329	64.122	65.8225	65.778	65.7855	65.746	65.51	65.674	65.712	65.536	65.709
1849	5	2000	16	match	normal	66.1035	64.366	64.6625	66.603	66.5585	66.5615	66.131	64.601	64.314	66.6005	66.574	66.5775	66.451	66.1905	66.177	66.481	66.2765	66.4435
1850	5	2000	16	match	normal	66.8115	64.875	63.9115	67.2825	67.234	67.238	66.807	64.865	63.89	67.289	67.247	67.251	67.0875	66.8885	67.027	67.254	66.9485	67.226
1851	5	2000	16	match	poisson	62.9625	54.8875	61.4935	63.42	63.1565	63.2505	62.8655	54.9895	61.4155	63.407	63.1785	63.261	63.2925	62.784	63.2775	63.2885	62.8395	63.271
1852	5	2000	16	match	poisson	63.902	52.2395	62.3255	64.236	64.0235	64.0975	63.853	52.1175	62.479	64.2275	64.0155	64.0735	64.1775	63.764	64.157	64.1825	63.818	64.148
1853	5	2000	16	match	poisson	67.042	53.654	64.2795	67.4285	67.24	67.312	67.058	53.139	64.221	67.4405	67.2675	67.3135	67.3805	66.915	67.0375	67.362	67.084	67.325
1854	5	2000	16	match	poisson	65.269	53.4215	63.22	65.6975	65.511	65.5425	65.3565	54.343	62.2655	65.7425	65.6115	65.653	65.596	65.2665	65.5445	65.722	65.3925	65.6795
1855	5	2000	16	match	poisson	61.2055	52.4215	61.164	61.358	61.2125	61.2765	61.0445	52.8635	60.3035	61.3545	61.1545	61.1735	61.3075	61.141	61.2315	61.3245	61.055	61.2115
1856	5	2000	16	match	poisson	65.695	56.7395	64.4475	66.083	65.8485	65.9315	65.731	56.8955	63.8595	66.087	65.882	65.972	66.0235	65.73	65.996	66.0355	65.769	65.9825
1857	5	2000	16	match	poisson	62.3665	54.6305	61.527	62.6585	62.3335	62.4905	62.3495	54.4415	61.1235	62.6575	62.455	62.535	62.5755	62.22	62.3175	62.6255	62.353	62.596
1858	5	2000	16	match	poisson	62.07	51.0405	59.887	62.4005	62.2405	62.2985	62.234	51.168	59.787	62.611	62.446	62.5245	61.6555	61.24	61.2565	62.5125	62.1575	62.443
1859	5	2000	16	match	poisson	62.9555	49.111	59.5285	63.651	63.3645	63.464	63.0725	49.5555	59.995	63.6795	63.4585	63.532	63.526	62.9345	63.253	63.524	63.0465	63.5085
1860	5	2000	16	match	poisson	63.608	52.19	62.3035	64.2135	63.9855	64.057	63.756	52.3195	61.522	64.3305	64.0745	64.175	64.013	63.6055	63.9495	64.233	63.7315	64.076
1861	5	2000	16	match	poisson	64.784	56.2925	63.6865	65.386	65.07	65.1985	64.803	56.5015	63.214	65.369	65.1055	65.232	65.307	64.775	65.2505	65.2305	64.7855	65.183
1862	5	2000	16	match	poisson	60.6605	52.922	60.2155	60.948	60.762	60.809	60.682	53.37	60.165	60.9615	60.8145	60.852	60.9155	60.6205	60.822	60.9335	60.643	60.899
1863	5	2000	16	match	poisson	69.014	59.2515	67.736	69.356	69.1195	69.1825	69.018	59.81	67.6185	69.3725	69.188	69.2385	69.322	69.0725	69.2985	69.333	69	69.248
1865	5	2000	16	match	poisson	68.3735	58.542	67.2645	68.652	68.4195	68.489	68.37	58.466	66.7065	68.652	68.4515	68.5235	68.6075	68.409	68.574	68.624	68.372	68.6
1864	5	2000	16	match	poisson	65.9235	56.1825	63.859	66.467	66.178	66.2825	65.9785	56.4075	63.7505	66.453	66.2425	66.3395	66.314	65.9455	66.2455	66.3895	66.04	66.3175
1866	5	2000	16	match	poisson	64.7655	55.58	64.004	65.263	65.0835	65.1365	64.842	55.326	64.311	65.2915	65.135	65.1735	65.1165	64.8145	65	65.1455	64.8725	64.9845
1868	5	2000	16	match	poisson	60.5345	51.8255	59.0095	60.959	60.753	60.822	60.57	51.6805	58.945	61.0105	60.831	60.8645	60.798	60.4265	60.7815	60.866	60.584	60.7765
1867	5	2000	16	match	poisson	63.464	54.1455	62.3575	63.8435	63.6105	63.733	63.3345	53.5525	62.281	63.889	63.6335	63.731	63.6795	63.32	63.5985	63.7495	63.332	63.683
1869	5	2000	16	match	poisson	62.289	53.254	62.231	62.579	62.4055	62.4605	62.1305	53.262	61.9525	62.591	62.394	62.418	62.4715	62.118	62.3615	62.4875	62.148	62.325
1870	5	2000	16	match	poisson	64.3445	54.742	63.6315	64.911	64.599	64.7205	64.514	55.072	64.514	64.931	64.7645	64.8035	64.824	64.435	64.7595	64.8775	64.5115	64.71
1871	5	2000	16	match	poisson	66.76	57.0865	66.6425	67.3915	67.1475	67.2435	66.879	58.062	66.5375	67.423	67.2445	67.286	67.317	66.8095	66.84	67.183	66.9075	67.0295
1872	5	2000	16	match	poisson	60.7645	50.606	59.7865	61.1325	60.879	60.9835	60.7805	50.437	59.4165	61.1265	60.93	60.964	61.0035	60.777	60.9645	61.0585	60.8325	61.0195
1873	5	2000	16	match	poisson	59.5555	49.9485	58.8595	59.9085	59.6745	59.73	59.582	50.762	58.6885	59.9145	59.753	59.7965	59.751	59.5845	59.7235	59.8475	59.576	59.8245
1874	5	2000	16	match	poisson	68.151	55.6975	65.9765	68.476	68.286	68.3445	68.151	56.088	65.9735	68.5835	68.41	68.469	68.406	68.109	68.361	68.45	68.1435	68.4105
1875	5	2000	16	match	poisson	73.481	60.564	71.152	73.7645	73.5835	73.6565	73.4165	60.505	71.0985	73.7665	73.5385	73.6365	73.708	73.4155	73.703	73.655	73.4365	73.6475
1876	5	2000	16	match	poisson	59.971	51.2295	58.6825	60.639	60.423	60.531	60.057	51.21	58.6985	60.8085	60.6345	60.691	60.326	59.6925	59.987	60.584	60.139	60.2875
1877	5	2000	16	match	poisson	67.306	55.0465	65.0025	67.823	67.5825	67.6685	67.3755	54.6395	65.0265	67.8225	67.6965	67.738	67.717	67.302	67.598	67.7115	67.356	67.655
1878	5	2000	16	match	poisson	68.9775	59.267	67.99	69.277	69.019	69.092	68.9445	58.7255	68.9445	69.279	69.0755	69.134	69.2175	68.935	69.188	69.253	69.006	69.0865
1879	5	2000	16	match	poisson	64.177	52.242	63.1505	64.431	64.1965	64.28	64.141	52.5725	62.645	64.4375	64.2935	64.332	64.388	64.0985	64.3745	64.3875	64.11	64.369
1880	5	2000	16	match	poisson	63.5455	53.588	62.0895	63.826	63.6055	63.663	63.491	53.194	61.044	63.8225	63.6585	63.724	63.7845	63.3905	63.6995	63.789	63.5655	63.7725
1881	5	2000	16	match	poisson	65.3295	56.7435	64.3695	65.513	65.3895	65.427	65.2785	56.425	64.275	65.512	65.379	65.4185	65.463	65.294	65.457	65.474	65.2655	65.4685
1882	5	2000	16	match	poisson	70.9225	61.0775	68.6685	71.101	70.9515	71.0325	70.833	62.274	68.4495	71.101	70.958	71.013	71.066	70.8625	71.062	71.0555	70.8055	71.054
1883	5	2000	16	match	poisson	63.48	57.022	63.7705	63.878	63.691	63.7525	63.538	57.3955	63.538	63.92	63.766	63.796	63.7195	63.436	63.5795	63.835	63.5615	63.6845
1884	5	2000	16	match	poisson	64.3925	54.972	63.485	64.6145	64.4315	64.5195	64.3505	55.626	63.433	64.6355	64.507	64.524	64.5445	64.2995	64.5045	64.4925	64.357	64.4695
1885	5	2000	16	match	poisson	62.64	53.909	61.838	63.852	63.517	63.667	62.8585	54.087	61.285	63.952	63.7415	63.8185	63.154	62.4615	62.9215	63.315	62.836	63.0725
1886	5	2000	16	match	poisson	63.7895	52.431	63.031	64.399	64.033	64.222	63.7975	52.769	62.229	64.3975	64.211	64.3045	64.133	63.7115	64.0795	64.2665	63.832	64.1575
1887	5	2000	16	match	poisson	60.135	50.919	58.9005	60.534	60.288	60.3865	60.178	50.873	58.856	60.5335	60.332	60.375	60.395	60.159	60.388	60.5	60.212	60.4945
1888	5	2000	16	match	poisson	65.8195	56.6625	65.655	66.3605	66.155	66.228	65.981	56.242	64.579	66.3435	66.162	66.223	66.208	65.8395	66.158	66.1485	65.9945	66.1155
1889	5	2000	16	match	poisson	60.598	52.053	60.598	60.8855	60.7	60.709	60.598	52.51	59.224	60.9075	60.7235	60.7555	60.8395	60.587	60.7495	60.863	60.6085	60.842
1890	5	2000	16	match	poisson	61.0345	47.4735	61.0345	61.4025	61.25	61.3155	61.056	47.7695	58.2525	61.4845	61.2975	61.3745	61.2965	61.0315	61.2145	61.356	61.021	61.2885
1891	5	2000	16	match	poisson	67.354	55.7625	64.491	67.7105	67.5005	67.573	67.279	56.0245	64.508	67.7135	67.507	67.5805	67.6425	67.312	67.5645	67.624	67.301	67.555
1893	5	2000	16	match	poisson	67.688	58.267	67.201	68.0115	67.7535	67.8585	67.7175	58.332	67.0675	67.9965	67.8025	67.8505	67.9335	67.6235	67.7855	67.9725	67.6675	67.942
1892	5	2000	16	match	poisson	67.6425	56.255	65.982	67.9835	67.756	67.846	67.6695	56.9185	65.9835	67.981	67.759	67.851	67.8795	67.662	67.8745	67.905	67.674	67.899
1894	5	2000	16	match	poisson	62.0545	52.868	61.101	62.433	62.2185	62.2785	62.101	53.5905	62.101	62.724	62.5605	62.6105	62.2545	61.9265	62.14	62.319	62.063	62.2445
1895	5	2000	16	match	poisson	66.7095	58.467	66.262	67.0525	66.831	66.9105	66.6755	58.3655	66.187	67.0475	66.803	66.8715	66.9275	66.603	66.893	66.9825	66.6845	66.9545
1896	5	2000	16	match	poisson	63.854	56.859	63.1135	64.341	64.083	64.14	63.929	56.1655	62.6715	64.345	64.097	64.1795	64.113	63.8935	64.104	64.251	64.0025	64.239
1897	5	2000	16	match	poisson	60.2025	51.871	59.472	60.6195	60.4245	60.472	60.2885	51.8375	59.5905	60.6825	60.493	60.574	60.501	60.2925	60.39	60.5415	60.2775	60.4655
1898	5	2000	16	match	poisson	62.141	52.64	61.4485	62.6075	62.4375	62.508	62.239	52.3715	60.8195	62.6225	62.5205	62.5465	62.368	62.1315	62.317	62.3885	62.2635	62.3335
1899	5	2000	16	match	poisson	66.919	55.6105	65.1325	67.3985	67.1575	67.241	66.923	56.3215	65.1555	67.394	67.193	67.261	67.314	66.946	67.3035	67.3295	66.9745	67.3125
1901	5	2000	16	match	exponential	65.178	51.3825	63.3055	65.492	65.169	65.3845	65.2	50.827	63.3395	65.4905	65.198	65.371	65.4495	65.1055	65.4225	65.453	65.149	65.4325
1902	5	2000	16	match	exponential	62.542	48.44	60.731	63.0955	62.4185	62.758	62.666	48.7865	60.3275	63.08	62.7765	62.9335	62.969	62.387	62.5985	63.019	62.6635	62.998
1900	5	2000	16	match	poisson	71.287	60.2915	69.5185	71.6605	71.419	71.512	71.3395	60.4925	69.508	71.664	71.4555	71.5345	71.622	71.328	71.6135	71.6345	71.364	71.615
1903	5	2000	16	match	exponential	63.7165	48.9315	62.5555	64.1345	63.718	63.903	63.7165	48.2885	62.5555	64.1555	63.7445	63.9215	64.0225	63.6125	63.867	64.0845	63.703	64.055
1904	5	2000	16	match	exponential	66.8205	61.8885	65.9705	67.306	66.7665	67.0955	66.8205	62.3355	65.9915	67.313	66.8935	67.1305	67.1825	66.869	66.967	67.199	66.882	67.0635
1905	5	2000	16	match	exponential	63.465	54.0925	63.1505	64.444	63.729	64.159	63.701	53.7165	63.008	64.549	63.9355	64.229	64.152	63.4305	64.016	64.367	63.6905	64.0615
1906	5	2000	16	match	exponential	67.519	58.1085	65.8555	67.8445	67.4195	67.7025	67.5825	58.202	65.7925	67.863	67.651	67.758	67.736	67.4855	67.5265	67.7575	67.553	67.745
1907	5	2000	16	match	exponential	68.8305	53.7815	65.715	69.1385	68.797	68.9935	68.857	54.116	65.727	69.138	68.8775	69.049	69.1065	68.7455	69.0875	69.0695	68.8375	69.044
1908	5	2000	16	match	exponential	66.0565	51.3015	64.266	66.434	65.9175	66.2785	66.0275	51.877	65.89	66.5155	66.1075	66.379	66.331	65.724	66.0925	66.443	66.009	66.4145
1909	5	2000	16	match	exponential	62.3505	50.4565	61.8485	62.7065	62.365	62.5135	62.387	50.05	61.774	62.7055	62.392	62.589	62.656	62.199	62.555	62.6475	62.3685	62.6375
1910	5	2000	16	match	exponential	59.1485	44.8355	57.597	59.6705	59.136	59.467	59.1185	44.7995	57.473	59.7355	59.243	59.4815	59.367	59.1815	59.3255	59.573	59.1075	59.4645
1911	5	2000	16	match	exponential	63.6095	49.6105	62.165	63.9235	63.505	63.744	63.581	48.6805	61.532	63.9235	63.591	63.796	63.8915	63.611	63.883	63.9075	63.5875	63.8505
1912	5	2000	16	match	exponential	67.078	49.945	65.508	67.422	67.032	67.2655	67.0455	50.125	65.47	67.402	67.0575	67.2495	67.3795	67.079	67.3715	67.37	67.0575	67.365
1913	5	2000	16	match	exponential	57.612	47.9985	56.7545	57.816	57.4805	57.693	57.515	47.7815	56.5875	57.828	57.5695	57.681	57.7615	57.502	57.7075	57.8085	57.521	57.7755
1914	5	2000	16	match	exponential	65.6905	58.3995	63.5805	66.067	65.6565	65.8255	65.731	59.2075	62.717	66.069	65.7525	65.9345	66.038	65.632	65.798	66.008	65.6835	65.965
1915	5	2000	16	match	exponential	69.235	55.5485	68.523	69.7235	69.305	69.5235	69.2835	55.6215	69.2345	69.7075	69.3365	69.497	69.569	69.2455	69.4805	69.565	69.3215	69.3995
1917	5	2000	16	match	exponential	60.6325	49.0415	58.342	61.183	60.598	60.9235	60.549	48.2895	58.2215	61.1905	60.662	60.9215	60.8895	60.368	60.6745	60.9115	60.675	60.8435
1916	5	2000	16	match	exponential	52.157	44.0135	51.404	52.654	52.155	52.3445	52.249	43.4375	51.377	52.649	52.303	52.4835	52.581	52.2185	52.4725	52.589	52.2725	52.506
1918	5	2000	16	match	exponential	64.519	53.439	61.675	64.9195	64.4395	64.688	64.541	53.465	64.541	64.9335	64.561	64.7165	64.8255	64.4575	64.7855	64.8145	64.5395	64.627
1919	5	2000	16	match	exponential	60.201	49.753	59.9225	60.828	60.384	60.668	60.2895	49.8425	59.799	60.969	60.532	60.8095	60.584	60.008	60.3585	60.775	60.4445	60.669
1920	5	2000	16	match	exponential	66.965	54.0885	65.981	67.381	66.979	67.1695	67.0245	53.7995	66.0315	67.4805	67.0315	67.3285	67.31	66.828	67.0235	67.412	67.0375	67.333
1921	5	2000	16	match	exponential	65.5425	57.9255	65.244	65.8115	65.552	65.6675	65.5335	57.4265	65.154	65.8235	65.5545	65.6775	65.775	65.494	65.726	65.748	65.518	65.703
1922	5	2000	16	match	exponential	62.3115	50.7415	61.383	62.5625	62.2125	62.3755	62.3165	49.702	60.9875	62.5565	62.3315	62.4035	62.4935	62.0995	62.491	62.505	62.315	62.478
1923	5	2000	16	match	exponential	63.9265	50.729	62.488	64.2005	63.7195	63.8695	63.8335	50.185	62.579	64.2035	63.8815	64.0585	64.096	63.8795	64.0615	64.158	63.822	64.113
1924	5	2000	16	match	exponential	62.0105	54.5635	60.907	62.492	62.023	62.2645	62.183	55.327	60.8125	62.4995	62.1735	62.338	62.284	61.969	62.0765	62.4605	62.1475	62.3935
1925	5	2000	16	match	exponential	59.8745	45.251	58.511	60.4815	60.1865	60.3195	59.9785	45.2135	58.454	60.589	60.319	60.4565	60.3975	59.9715	60.2805	60.415	59.858	60.27
1926	5	2000	16	match	exponential	65.1695	54.359	64.224	65.69	65.0805	65.4765	65.3285	54.127	65.3285	65.739	65.344	65.5685	65.5185	64.957	65.43	65.6355	65.268	65.477
1927	5	2000	16	match	exponential	61.424	49.041	60.635	61.8275	61.4985	61.628	61.463	49.108	60.6785	61.864	61.515	61.7285	61.771	61.38	61.6755	61.7765	61.4465	61.7155
1928	5	2000	16	match	exponential	62.85	51.843	62.821	63.1875	62.777	62.9875	62.898	51.0625	63.0925	63.1855	62.9295	63.031	63.1295	62.8505	63.095	63.132	62.9415	63.117
1930	5	2000	16	match	exponential	61.201	53.705	60.3855	61.6685	61.1425	61.4715	61.234	53.76	60.129	61.7195	61.3065	61.5125	61.4955	61.0785	61.4825	61.6225	61.1955	61.593
1931	5	2000	16	match	exponential	56.8885	48.7135	55.076	57.3495	56.924	57.196	56.887	49.112	55.059	57.3545	56.972	57.1475	57.296	56.853	57.116	57.2915	56.9525	57.2865
1929	5	2000	16	match	exponential	64.154	48.598	61.302	64.6285	64.1835	64.4265	64.1685	48.488	61.208	64.6115	64.167	64.461	64.557	64.1785	64.527	64.564	64.1425	64.5575
1932	5	2000	16	match	exponential	61.58	49.5195	59.1635	62.2865	61.736	62.014	61.804	49.306	61.804	62.315	61.854	62.1325	62.126	61.481	61.7695	62.2465	61.726	62.0195
1934	5	2000	16	match	exponential	65.2985	54.6855	64.5055	65.904	65.2485	65.713	65.3935	54.615	63.461	65.977	65.4685	65.8165	65.746	65.163	65.582	65.7765	65.382	65.7
1933	5	2000	16	match	exponential	61.334	49.5315	59.654	61.892	61.368	61.644	61.458	49.5865	59.806	61.8915	61.4925	61.7125	61.8135	61.3515	61.7415	61.8335	61.479	61.7315
1935	5	2000	16	match	exponential	69.367	60.513	68.1175	69.647	69.2755	69.505	69.36	60.7965	68.058	69.6565	69.428	69.486	69.558	69.355	69.5635	69.6005	69.337	69.5265
1936	5	2000	16	match	exponential	60.927	49.9405	60.4915	61.961	61.4275	61.716	61.125	49.893	60.052	62.027	61.4485	61.812	61.6815	60.8615	61.462	61.8035	60.9625	61.54
1938	5	2000	16	match	exponential	65.306	53.1825	64.4265	66.0325	65.4955	65.781	65.5355	52.8275	65.5355	66.124	65.605	65.9405	65.9305	65.43	65.8295	65.9355	65.4815	65.882
1937	5	2000	16	match	exponential	65.469	56.677	64.414	65.96	65.4055	65.6325	65.556	56.729	65.556	65.981	65.594	65.816	65.8185	65.4825	65.615	65.8905	65.5445	65.7355
1939	5	2000	16	match	exponential	71.548	58.2835	70.4955	71.9695	71.5625	71.784	71.5535	59.1405	69.9985	71.941	71.575	71.755	71.831	71.4375	71.8005	71.8835	71.5385	71.82
1940	5	2000	16	match	exponential	66.522	55.7085	65.405	66.918	66.4035	66.6555	66.5935	56.4995	64.824	66.9165	66.5765	66.7665	66.863	66.4265	66.605	66.8985	66.618	66.839
1942	5	2000	16	match	exponential	68.69	61.3285	67.112	69.512	68.739	69.2165	69.0575	61.462	67.187	69.5425	69.09	69.3455	69.0115	68.61	68.8345	69.417	68.9255	68.938
1941	5	2000	16	match	exponential	67.437	54.9735	67.437	68.167	67.3695	67.842	67.548	54.4845	66.2015	68.172	67.582	67.94	68.084	67.385	67.5335	68.057	67.483	68.03
1944	5	2000	16	match	exponential	61.0655	43.644	60.4605	61.3715	61.005	61.2455	61.0425	44.2725	60.4335	61.372	61.0575	61.2095	61.3395	61.035	61.328	61.3545	61.041	61.3295
1943	5	2000	16	match	exponential	65.0425	51.4235	63.251	65.5045	65.005	65.299	65.1015	51.0825	62.3925	65.507	65.111	65.3795	65.357	65.011	65.2955	65.454	65.1065	65.4195
1945	5	2000	16	match	exponential	66.0215	54.11	64.9345	66.165	65.724	65.947	65.958	53.3885	65.958	66.1675	65.958	66.0745	66.128	65.795	66.095	66.1475	65.905	66.0485
1946	5	2000	16	match	exponential	60.343	52.6745	58.7215	61.463	60.6865	61.1345	60.433	52.5775	58.3115	61.6945	61.111	61.473	60.9825	60.0985	60.5345	61.3695	60.4395	60.872
1947	5	2000	16	match	exponential	66.787	60.418	66.81	67.019	66.7015	66.837	66.775	60.207	66.7495	67.0245	66.8385	66.9085	66.9055	66.7535	66.8565	66.9605	66.8005	66.959
1948	5	2000	16	match	exponential	61.838	45.104	60.8585	62.148	61.722	62.0095	61.85	45.9385	61.819	62.144	61.85	62.0325	62.098	61.6605	62.0935	62.125	61.8445	61.974
1949	5	2000	16	match	exponential	64.322	51.4055	63.115	64.67	64.311	64.4915	64.39	51.495	63.197	64.6695	64.4	64.5265	64.607	64.241	64.576	64.648	64.385	64.639
1950	5	2000	16	match	exponential	63.1845	58.725	62.165	63.659	63.1575	63.4455	63.24	57.535	61.713	63.652	63.29	63.4915	63.582	62.9845	63.307	63.435	63.263	63.422
1951	5	2000	16	hamming	normal	67.3715	65.677	64.47	67.9365	67.8145	67.7725	67.41	65.2145	63.0195	67.939	67.8255	67.788	67.802	67.4315	67.587	67.8825	67.517	67.4015
1953	5	2000	16	hamming	normal	63.3805	61.4405	60.8695	63.7395	63.6275	63.6045	63.4225	61.23	61.557	63.731	63.642	63.636	63.6025	63.3985	63.454	63.669	63.5295	63.6495
1952	5	2000	16	hamming	normal	61.836	59.62	57.1865	62.3765	62.2445	62.2315	61.9665	59.6265	56.6665	62.3635	62.2675	62.2275	62.214	61.921	62.028	62.3065	62.0965	62.2295
1954	5	2000	16	hamming	normal	62.5505	60.3655	59.007	62.982	62.922	62.9135	62.436	59.9015	61.999	62.983	62.896	62.8385	62.71	62.5015	62.544	62.872	62.655	62.694
1955	5	2000	16	hamming	normal	60.1985	57.923	55.812	60.776	60.6705	60.6775	60.2415	57.986	58.4105	60.771	60.6825	60.6905	60.5765	60.156	59.997	60.5955	60.3265	60.244
1956	5	2000	16	hamming	normal	64.3585	60.9075	57.003	64.7035	64.61	64.5795	64.289	61.0715	56.8095	64.71	64.626	64.618	64.66	64.33	64.418	64.65	64.3095	64.5855
1958	5	2000	16	hamming	normal	62.611	60.596	61.683	62.98	62.8715	62.871	62.6135	60.966	59.2035	62.978	62.88	62.861	62.87	62.69	62.6845	62.923	62.6935	62.641
1957	5	2000	16	hamming	normal	66.7045	64.928	63.474	67.5325	67.444	67.426	66.758	64.7755	62.695	67.5005	67.39	67.358	67.2915	66.7795	66.9595	67.2825	66.951	66.828
1959	5	2000	16	hamming	normal	70.837	67.4275	65.5395	71.214	71.12	71.135	70.8355	67.7025	66.689	71.2135	71.123	71.085	71.1745	70.8415	71.168	71.188	70.921	71.002
1961	5	2000	16	hamming	normal	63.8795	62.3645	61.861	64.3235	64.179	64.192	63.907	62.221	61.103	64.3255	64.232	64.2175	64.2215	63.889	63.893	64.294	63.9875	64.031
1960	5	2000	16	hamming	normal	63.708	60.546	61.615	64.0455	63.899	63.857	63.7465	60.2215	60.992	64.049	63.9715	63.947	63.9285	63.755	63.6785	63.9665	63.779	63.759
1962	5	2000	16	hamming	normal	66.785	64.6085	65.088	67.059	66.972	66.971	66.791	64.4235	62.595	67.057	66.9945	66.958	66.9905	66.7855	66.7915	67.02	66.852	66.8725
1963	5	2000	16	hamming	normal	73.2655	72.511	73.1205	73.9155	73.742	73.699	73.42	72.4105	71.456	73.974	73.8745	73.861	73.6335	73.351	73.2185	73.7445	73.5195	73.655
1964	5	2000	16	hamming	normal	67.384	65.0315	65.7345	67.5585	67.464	67.466	67.165	65.0825	65.5705	67.5645	67.4455	67.436	67.4835	67.328	67.344	67.493	67.2625	67.461
1965	5	2000	16	hamming	normal	64.1115	62.677	60.6185	64.475	64.356	64.369	64.173	62.5585	60.515	64.4795	64.4	64.4005	64.4055	64.1255	63.9845	64.442	64.191	64.1805
1966	5	2000	16	hamming	normal	63.439	62.593	63.304	64.1405	64.0495	63.961	63.7265	62.394	63.7255	64.184	64.0655	64.059	63.676	63.53	63.5475	64.122	63.7555	63.964
1967	5	2000	16	hamming	normal	56.8335	55.377	54.5075	57.469	57.3725	57.3885	56.876	54.927	53.465	57.484	57.4115	57.406	57.317	56.964	57.1965	57.3395	56.917	57.035
1968	5	2000	16	hamming	normal	66.996	64.325	63.3825	67.304	67.234	67.2285	66.971	64.4065	61.542	67.3245	67.238	67.2195	67.2135	67.0095	67.072	67.2695	67.0255	67.1525
1969	5	2000	16	hamming	normal	66.5855	64.663	63.968	66.7215	66.6415	66.617	66.4505	64.1955	61.674	66.7025	66.62	66.5895	66.6875	66.542	66.59	66.672	66.508	66.4555
1970	5	2000	16	hamming	normal	62.8845	60.7155	59.73	63.8515	63.6985	63.674	62.9465	60.844	59.4695	64.0365	63.907	63.938	63.2065	62.924	62.816	63.501	63.084	63.052
1971	5	2000	16	hamming	normal	69.1485	66.6295	67.6915	69.632	69.495	69.494	69.1995	66.15	66.9585	69.639	69.553	69.533	69.3905	69.23	69.3735	69.5305	69.289	69.3535
1972	5	2000	16	hamming	normal	69.401	66.784	65.192	69.802	69.638	69.6505	69.4935	66.7075	63.951	69.799	69.7055	69.7155	69.75	69.536	69.6175	69.732	69.5255	69.697
1973	5	2000	16	hamming	normal	64.8315	60.892	59.981	65.369	65.2725	65.251	64.8365	60.4375	57.1105	65.368	65.288	65.269	65.139	64.8345	65.029	65.314	65.0885	65.223
1974	5	2000	16	hamming	normal	65.014	62.029	59.771	65.423	65.316	65.272	65.0595	61.7455	65.013	65.4285	65.3105	65.2855	65.397	65.1175	65.376	65.414	65.165	65.0595
1975	5	2000	16	hamming	normal	64.4995	62.0985	62.362	64.886	64.773	64.761	64.446	62.467	60.5485	64.9365	64.8415	64.8445	64.798	64.544	64.5935	64.8435	64.579	64.479
1976	5	2000	16	hamming	normal	64.8815	63.22	61.0525	65.5775	65.4475	65.4505	65.0475	62.876	60.9695	65.603	65.503	65.507	65.3365	64.984	64.8335	65.377	65.1015	65.1255
1977	5	2000	16	hamming	normal	67.021	65.8075	66.0185	67.895	67.7765	67.7875	67.181	66.076	64.923	68.0925	68.0125	67.9895	67.402	67.2155	67.249	67.737	67.3575	67.2975
1978	5	2000	16	hamming	normal	65.516	63.2415	64.154	66.1495	66.078	66.0725	65.628	63.1845	63.8405	66.1485	66.091	66.073	65.85	65.59	65.541	66.121	65.7885	65.918
1979	5	2000	16	hamming	normal	65.8205	63.3155	64.686	66.0225	65.899	65.8525	65.821	63.7165	62.0985	66.015	65.931	65.8995	65.9805	65.8	65.7125	65.995	65.8645	65.904
1980	5	2000	16	hamming	normal	61.5465	59.341	59.9195	61.704	61.627	61.6285	61.5035	59.18	59.921	61.709	61.636	61.6135	61.6545	61.544	61.568	61.663	61.5395	61.5515
1981	5	2000	16	hamming	normal	70.945	69.13	70.6885	71.4445	71.274	71.329	71.016	69.0785	66.923	71.482	71.369	71.411	71.3085	71.1475	71.079	71.3115	71.075	71.0835
1983	5	2000	16	hamming	normal	61.9125	59.0845	56.5855	62.487	62.361	62.3545	61.937	58.6825	60.0785	62.4785	62.385	62.3795	62.301	61.88	61.962	62.4045	61.983	61.988
1982	5	2000	16	hamming	normal	64.228	62.791	62.571	64.766	64.6385	64.626	64.3605	62.567	60.1845	64.774	64.691	64.6985	64.688	64.431	64.5055	64.697	64.3855	64.402
1985	5	2000	16	hamming	normal	63.3915	61.9095	63.406	63.918	63.807	63.8215	63.4645	61.7125	62.736	63.938	63.7985	63.784	63.7805	63.5205	63.634	63.8065	63.5355	63.672
1984	5	2000	16	hamming	normal	64.5545	62.0885	64.4265	65.032	64.9395	64.935	64.544	61.9045	60.608	65.0745	64.944	64.9535	64.9485	64.5995	64.674	65.022	64.733	64.742
1986	5	2000	16	hamming	normal	69.843	65.403	63.4445	70.068	69.939	69.974	69.7745	65.8345	61.6255	70.0745	69.9985	70.0155	70.03	69.799	69.9845	70.0205	69.8365	69.983
1987	5	2000	16	hamming	normal	63.1345	60.378	61.3495	63.364	63.303	63.2975	63.069	60.293	56.9125	63.3615	63.286	63.2525	63.3385	63.1115	63.1115	63.3345	63.14	63.129
1988	5	2000	16	hamming	normal	65.815	63.7485	64.506	66.102	66.029	66.034	65.828	63.6085	60.991	66.101	66.036	66.0275	66.0345	65.858	65.83	66.058	65.87	65.8525
1989	5	2000	16	hamming	normal	61.919	58.536	60.2855	62.285	62.159	62.171	61.9715	58.5555	54.917	62.2575	62.174	62.1725	62.1285	61.9595	61.8985	62.202	62.021	62.0045
1990	5	2000	16	hamming	normal	64.5115	62.9845	63.565	64.789	64.685	64.6245	64.5	62.7605	61.721	64.8055	64.742	64.722	64.7225	64.4565	64.6	64.7435	64.552	64.662
1991	5	2000	16	hamming	normal	62.2195	59.952	60.5635	62.54	62.389	62.423	62.2125	59.7505	57.8385	62.547	62.448	62.4545	62.4995	62.285	62.344	62.501	62.2545	62.4035
1992	5	2000	16	hamming	normal	63.734	60.8825	59.4355	64.134	64.021	64.035	63.83	61.129	60.7325	64.129	64.0475	64.027	64.089	63.8375	63.9275	64.077	63.88	63.9185
1993	5	2000	16	hamming	normal	64.6765	61.947	60.2385	65.019	64.937	64.9095	64.756	61.828	58.448	65.0225	64.9625	64.944	64.9315	64.692	64.7525	64.9815	64.774	64.9585
1994	5	2000	16	hamming	normal	62.662	59.862	57.0285	63.1285	62.987	63.014	62.701	59.837	57.5005	63.1135	63.034	63.0265	63.07	62.7615	62.9085	63.066	62.7805	62.988
1995	5	2000	16	hamming	normal	62.134	60.573	59.6965	62.463	62.3605	62.3405	62.1425	60.766	60.9885	62.462	62.356	62.338	62.3915	62.181	62.341	62.4025	62.233	62.3415
1996	5	2000	16	hamming	normal	62.143	59.4715	57.8145	62.4985	62.426	62.41	62.127	59.452	56.761	62.4905	62.412	62.4005	62.3875	62.149	62.331	62.459	62.206	62.391
1997	5	2000	16	hamming	normal	63.132	60.7855	60.826	63.5325	63.4435	63.4295	63.093	60.9105	60.751	63.5385	63.4495	63.416	63.496	63.2095	63.37	63.426	63.1425	63.12
1998	5	2000	16	hamming	normal	64.9255	62.613	62.1995	65.4125	65.264	65.237	64.9105	62.3105	63.196	65.464	65.3815	65.3685	65.285	64.96	65.1125	65.251	65.001	65.1105
[truncated: 6,402 more rows]
